# Supplementary material for: Chi-miR-30b-5p inhibits dermal papilla cells proliferation by targeting CaMKIIδ gene in cashmere goat
Source: BMC Genomics. 2020 Jun 26;21:430. doi: 10.1186/s12864-020-06799-1 (PMC7318507; doi:10.1186/s12864-020-06799-1)
Supplement: Supplementary file 1 — Additional file 1. List of sRNA quantity and type after length screening (18-35 nt) and mapped to goat genome. [file 12864_2020_6799_MOESM1_ESM.xlsx]

## Sheet: Sheet1
Additional file 1 List of sRNA quantity and type after length screening (18-35nt) and mapped to goat genome
Sample	Filtered clean reads（18-35 nt）	Total bases (bp)	Uniq reads	Uniq bases (bp)	Mapped sRNA	"+" Mapped sRNA	"-" Mapped sRNA
Anagen-1	10804276	241824785	388971	9274821	8730434 (80.81%)	5313381 (49.18%)	3417053 (31.63%)
Aangen-2	10600160	251053608	807334	20031555	7875993 (74.30%)	4472162 (42.19%)	3403831 (32.11%)
Telogen-1	15647507	367033724	667583	16803348	13328199 (85.18%)	8548010 (54.63%)	4780189 (30.55%)
Telogen-2	14605704	336139820	550507	13763053	12084106 (82.74%)	7537009 (51.60%)	4547097 (31.13%)
total	384442968	8930960921	15813385	396103188	42018732(81.34%)	25870562(50.08%)	16148170(31.26%)
