# Supplementary material for: Chi-miR-30b-5p inhibits dermal papilla cells proliferation by targeting CaMKIIδ gene in cashmere goat
Source: BMC Genomics. 2020 Jun 26;21:430. doi: 10.1186/s12864-020-06799-1 (PMC7318507; doi:10.1186/s12864-020-06799-1)
Supplement: Supplementary file 2 — Additional file 2. The information of mapped sRNA. [file 12864_2020_6799_MOESM2_ESM.xlsx]

## Sheet: Sheet1
Additional file2 the information of mapped sRNA
	Statistical table of annotated miRNA ratio of each library
	Types	Total	Anagen-1	Anagen-2	Telongen-1	Telongen-2
	Mapped mature	411	388	387	396	402
	Mapped hairpin	259	252	249	253	257
	Mapped uniq sRNA	15081	3714	3539	3930	3898
	Mapped total sRNA	21154428	4565877	2708117	7107013	6773421
	Statistical table of predicted novel miRNA and sRNA comparison of each library
	Types	Total	Anagen-1	Anagen-2	Telongen-1	Telongen-2
	Mapped mature	130	86	85	94	95
	Mapped star	48	28	22	25	36
	Mapped hairpin	139	97	94	100	105
	Mapped uniq sRNA	1277	305	296	328	348
	Mapped total sRNA	28483	7113	5724	8087	7559
	Comparison of mapped sRNA classification statistics
	Types	Anagen-1	Anagen-1(percent)	Anagen-2	Anagen-2(percent)	Telogen-1	Telogen-2(percent)	Telogen-1	Telogen-2(percent)	toal	Total(percent)
	total mapped sRNA	8730434	1	7875993	1	13328199	1	12084106	1	42018732	1
	annotated_miRNA	4565877	0.523	2708117	0.3438	7107013	0.5332	6773421	0.5605	21154428	0.503452
	rRNA	84802	0.0097	356624	0.0453	264808	0.0199	189459	0.0157	895693	0.0213165
	tRNA	1	0	4	0	4	0	5	0	14	3.33185e-07
	snRNA	3883	0.0004	22256	0.0028	11098	0.0008	9303	0.0008	46540	0.0011076
	snoRNA	44008	0.005	71744	0.0091	101205	0.0076	91961	0.0076	308918	0.00735191
	repeat	157712	0.0181	382565	0.0486	943595	0.0708	539196	0.0446	2023068	0.0481468
	novel_miRNA	7113	0.0008	5724	0.0007	8087	0.0006	7559	0.0006	28483	0.000677864
	exon:+	215862	0.0247	206926	0.0263	224104	0.0168	210604	0.0174	857496	0.0204075
	exon:-	801	0.0001	1446	0.0002	1300	0.0001	1112	0.0001	4659	0.000110879
	intron:+	204405	0.0234	357819	0.0454	388914	0.0292	338237	0.028	1289375	0.0306857
	intron:-	30796	0.0035	58219	0.0074	96033	0.0072	76590	0.0063	261638	0.0062267
	other	3415174	0.3912	3704549	0.4704	4182038	0.3138	3846659	0.3183	15148420	0.360516
