# Supplementary material for: Chi-miR-30b-5p inhibits dermal papilla cells proliferation by targeting CaMKIIδ gene in cashmere goat
Source: BMC Genomics. 2020 Jun 26;21:430. doi: 10.1186/s12864-020-06799-1 (PMC7318507; doi:10.1186/s12864-020-06799-1)
Supplement: Supplementary file 3 — Additional file 3. The information of mapped annotated miRNA. [file 12864_2020_6799_MOESM3_ESM.xlsx]

## Sheet: Sheet1
Additional file3 the information of mapped annotated miRNA
411 annotated mature miRNAs and their sequences	259 annotated precursors and their sequences
>chi-let-7a-3p	>chi-let-7a
CUAUACAAUCUACUGUCUUUCC	AGACUGACGGCCCUUUGGGGUGAGGUAGUAGGUUGUAUAGUUUGGGGCUCUGCCCUGCUAUGGGAUAACUAUACAAUCUACUGUCUUUCCUGAAGUGGCUGUAAUA
>chi-let-7a-5p	>chi-let-7b
UGAGGUAGUAGGUUGUAUAGUU	GGCGGGGUGAGGUAGUAGGUUGUGUGGUUUCAGGGUAGUGAUGUUGCCCCCUCGGAAGAUAACUAUACAACCUACUGCCUUCCUUGAGGGGCCCAGU
>chi-let-7b-3p	>chi-let-7c
CUAUACAACCUACUGCCUUCCU	GAAGCUGUGUGCAUCCGGGUUGAGGUAGUAGGUUGUAUGGUUUAGAGUUACACCCUGGGAGUUAACUGUACAACCUUCUAGCUUUCCUUGGAGCACACUUGAGCCAUC
>chi-let-7b-5p	>chi-let-7d
UGAGGUAGUAGGUUGUGUGGUU	AAUGGGUUCCUAGGAAGAGGUAGUAGGUUGCAUAGUUUUAGGGCAGGGAUUUUGCCCACAAGGAGGUAACUAUACGACCUGCUGCCUUUCUUAGGGCCUUAUUAU
>chi-let-7c-5p	>chi-let-7e
UGAGGUAGUAGGUUGUAUGGUU	ACCUGCCGCGCCCCCCGGGCUGAGGUAGGAGGUUGUAUAGUUGAGGAGGACACCCAAGGAGAUCACUAUACGGCCUCCUAGCUUUCCCCAGGCUGCGCCCUGCACGGGA
>chi-let-7c-3p	>chi-let-7f
CUGUACAACCUUCUAGCUUUCC	AAAAGAUUGCUCUAUCAGAGUGAGGUAGUAGAUUGUAUAGUUGUGGGGUAGUGAUUUUACCCUGUUCAGGAGAUAACUAUACAAUCUAUUGCCUUCCCUGAGGAGUAGAC
>chi-let-7d-3p	>chi-let-7g
CUAUACGACCUGCUGCCUUUC	CCUUUUGCCUGAUUCCAGGCUGAGGUAGUAGUUUGUACAGUUUGAGGGUCUAUGAUACCACCCGGUACAGGAGAUAACUGUACAGGCCACUGCCUUGCCGGGAACAG
>chi-let-7d-5p	>chi-let-7i
AGAGGUAGUAGGUUGCAUAGUU	CCCGACACCAUGGCCCUGGCUGAGGUAGUAGUUUGUGCUGUUGGUCGGGUUGUGACAUUGCCCGCUGUGGAGAUAACUGCGCAAGCUACUGCCUUGCUAGUGCUGGUG
>chi-let-7e-3p	>chi-mir-1
CUAUACGGCCUCCUAGCUUUCC	UACCUGCUUGGGAAACAUACUUCUUUAUGUGCCCAUAUGGACCUGCUAAGCUAUGGAAUGUAAAGAAGUAUGUAUUUCAGGUCGGGAACUCUC
>chi-let-7e-5p	>chi-mir-100
UGAGGUAGGAGGUUGUAUAGUU	AGGCCUGUUGCCACAAACCCGUAGAUCCGAACUUGUGGUGAUAGUGCACACAAGCUUGUGUCUAUAGGUAUGUGUCUGUGGGC
>chi-let-7f-5p	>chi-mir-101
UGAGGUAGUAGAUUGUAUAGUU	AGGCUGCCCUGGCUCAGUUAUCACAGUGCUGAUGCUGUCCAUUCUAAAGGUACAGUACUGUGAUAACUGAAGGAUGGCAGCCA
>chi-let-7f-3p	>chi-mir-103
CUAUACAAUCUAUUGCCUUCCC	GUCUUUGUGCUUUCAGCUUCUUUACAGUGCUGCCUUGUAGCAUUCAGGUCAAGCAGCAUUGUACAGGGCUAUGAAAGAACUAAGAA
>chi-let-7g-5p	>chi-mir-105a
UGAGGUAGUAGUUUGUACAGUU	UGUGCAUCGUAGUCAAAUGCUCAGACUCCUGUGGUGGCUGCUCAUGCACCACGGAUGUUUGAGCAUGUGCUACGGUGUCUA
>chi-let-7g-3p	>chi-mir-105b
CUGUACAGGCCACUGCCUUGCC	UGUGCAUCGUGGUCAAAUGCUCAGACUCCUUGGUGGCUGCUUACGCACCACGGAUGUUUGAGCAUGUGCUAUGGUGUCUA
>chi-let-7i-5p	>chi-mir-106a
UGAGGUAGUAGUUUGUGCUGUU	CCUUGGCCAUGUAAAAGUGCUUACAGUGCAGGUAGCUUUUUGAGAUCUACUGCAAUGCAAGCACUUCUUACAUUACCAUGG
>chi-let-7i-3p	>chi-mir-106b
CUGCGCAAGCUACUGCCUUGCU	CCUGCCGGGGCUAAAGUGCUGACAGUGCAGAUAGUGGUCCUGUGUGCUACCGCACUGUGGGUACUUGCUGCUCCAGCAGG
>chi-miR-1	>chi-mir-107
UGGAAUGUAAAGAAGUAUGUAU	UUCUCUCUGCUUUCAGCUUCUUUACAGUGUUGCCUUGUGGCAUGGAGUUCAAGCAGCAUUGUACAGGGCUAUCAAAGCACAGAGAGC
>chi-miR-100-5p	>chi-mir-10a
AACCCGUAGAUCCGAACUUGU	AAGAAGAUCUGUCUGUCUUCUGUAUAUACCCUGUAGAUCCGAAUUUGUGUAAGGAAUUUUGUGAUCACAAAUUCGUAUCUAGGGGAAUAUGUAGUUGACAUAAACACUCCGCUCAUUUUUU
>chi-miR-100-3p	>chi-mir-10b
CAAGCUUGUGUCUAUAGGUAU	CAGUAACGUUGUCUAUAUAUACCCUGUAGAACCGAAUUUGUGUGGUAUCCUCGUAGUCACAGAUUCGAUUCUAGGGGAAUAUAUGGUCGAUGCAAAAACUUCAC
>chi-miR-101-5p	>chi-mir-1185
UCAGUUAUCACAGUGCUGAUGC	AGCUGCCCUUUGGUACUUGAAGAGAGGAUACCCUUUGUAUGUUCACUUUAUUAACGGCGAAUAUACAGAGGGAGACUCUUAUUUGCGUAUCAAACUCUGACUGGGAAGGCGC
>chi-miR-101-3p	>chi-mir-1197
UACAGUACUGUGAUAACUGA	GAGGCGAGGUCGGCAUCCCUUCCUGGUAUUUGAAGACGCGGUUGACCAUGGUGUGUACGCUUUAUUUAUGACGUAGGACACAUGGUCUACUUCUUCUCGAUAUCACAUCUUCGCCUUGGAAGACCUUCC
>chi-miR-103-5p	>chi-mir-122
AGCUUCUUUACAGUGCUGCCUUGUAGCAUU	CCUUAGCAGAGCUGUGGAGUGUGACAAUGGUGUUUGUGUCCAAACUAUCAAACGCCAUUAUCACACUAAAUAGCUACUGUUAGGCAAUCCUUCCC
>chi-miR-103-3p	>chi-mir-1224
AGCAGCAUUGUACAGGGCUAUGA	CCCUUGGUGAGGACUCGGGAGGUGGAGGGUGGUGCUGCCAGGGCCAGGGCGCCGCCUCAGCUCGCUUCUCCCCCCACCUCCUCUCUCCUCAGGUGCGCUUGCAG
>chi-miR-105a	>chi-mir-1248
UCAAAUGCUCAGACUCCUGUGG	UUUACCUUCUUGUAUAAGCACUGUGCUAAAAUUACAGAAACCAAGAUAACUUUGGUUUUUGUGAUAAUGCUAGCAGAGUAUUAAACAAGAAGAAGAGGAACUGCA
>chi-miR-105b-5p	>chi-mir-1249
UCAAAUGCUCAGACUCCUUGGUG	UCCUCAGAUUCUUGUUUGCAUGGGGAGGAGGGAGGAGAUGGGCCACGUUCCCUCUGCCUGGAACGCCCUUCCCCCCCUUCUUCACCUAGCGAACUCCUACUCGUCCUUCAAGAC
>chi-miR-105b-3p	>chi-mir-124a
CCACGGAUGUUUGAGCAUGUGC	AUCAAGAUCAGACUCUGCCCUCCGUGUUCACAGCGGACCUUGAUUUAAUGUCAUACAAUUAAGGCACGCGGUGAAUGCCAAGAGCGGAGCCUACGGGCGGCUGCACUUGAA
>chi-miR-106a-5p	>chi-mir-125a
AAAAGUGCUUACAGUGCAGGUAGC	CGUCCCUGAGACCCUUUAACCUGUGAGGACGUCCAGGGUCACAGGUGAGGUUCUUGGGAGCCUGGCGUCCGGCC
>chi-miR-106a-3p	>chi-mir-125b
UACUGCAAUGCAAGCACUUCUU	GACUUUUCCUAGUCCCUGAGACCCUAACUUGUGAGGUAUUUUAGUAACAUCACAAGUCAGGCUCUUGGGACCUAGGCGGAGGG
>chi-miR-106b-5p	>chi-mir-126
UAAAGUGCUGACAGUGCAGAU	GCUGGUGACGGGACAUUAUUACUUUUGGUACGCGCUGUGACACUUCAAACUCGUACCGUGAGUAAUAAUGCGCCGUCAGCAG
>chi-miR-106b-3p	>chi-mir-127
CCGCACUGUGGGUACUUGCU	CUCGCUUUGAUCACUGUCUCCAGCCUGCUGAAGCUCAGAGGGCUCUGAUUCAGAAAGAUCAUCGGAUCCGUCUGAGCUUGGCUGGUCGGAAGUCUCCUCAUCUGCUUCCUUCGGGUU
>chi-miR-107-3p	>chi-mir-1271
AGCAGCAUUGUACAGGGCUAU	CAGCACCCAGAUCAGUGCUUGGCACCUAGUAAGUACUCAGUAUAUACUUGUUGAGUGCCUGCUAUGUGCCAGGCAUUGUGCUGAGGGCUUUGGGGGGAUCCAGAG
>chi-miR-10a-5p	>chi-mir-128
UACCCUGUAGAUCCGAAUUUGU	UGUUUAAUAUUUUGCAAUAAUUGGCCUUGUUCCUGAGCUGUUGGAUUCGGGGCCGUAGCACUGUCUGAGAGGUUUACAUUUCUCACAGUGAACCGGUCUCUUUUUCAGCUGCUUCCUGGCUUCUUUUUACUC
>chi-miR-10a-3p	>chi-mir-129
CAAAUUCGUAUCUAGGGGAAU	AAGCCGGCAGACUCUGCCCUUCGCGAAUCUUUUUGCGGUCUGGGCUUGCUGUACAUAACUCAAUAGCCGGAAGCCCUUACCCCAAAAAGCAUUCGCGGAGGGCGCACU
>chi-miR-10b-5p	>chi-mir-1291
UACCCUGUAGAACCGAAUUUGU	GGCCCUGACUGAAGACCUGCAGUUACACUAUAGCUGUUGGUUUCAAACAGAGGCCCAGAGCACUGUCUUCCUG
>chi-miR-10b-3p	>chi-mir-1296
ACAGAUUCGAUUCUAGGGGAAU	CCUACCUAACUGGGUUAGGGCCCUGGCUCCAUCUCCUUUAGGAAAACCUUCUGUGGGGAGUGGGGCUUUGACCCUAACCUAGCUGGGCUGUAACACUGCUGCAUUU
>chi-miR-1185-5p	>chi-mir-1306
AGAGGAUACCCUUUGUAUGU	GCGCUGCCCCGUGGACAGUCUCCACCACCUCCCCUGCAAACGUCCAGUGAUGCAGACGUAAUGGACGUUGGCUCUGGUGGUGAUGGACAGGCCGAACCCCCUG
>chi-miR-1185-3p	>chi-mir-1307
AUAUACAGAGGGAGACUCUUAU	CAUCAAGAGUCGGCUGAGUCACUGCCACUGCCUACCAAUCUCGACCGGACCUCGACCGGCUCGUCUAUGUUGCCAAUCGACUCGGCGUGGCGUCGGUCGUGGUAGAUAGGUGGUCAUACAGACGAGUUUUCGAGUGUUGCUUUGGUGAC
>chi-miR-1197-3p	>chi-mir-130a
UAGGACACAUGGUCUACUUCU	UGCUGCGGGCCGGAGCUCUUUUCACAUUGUGCUACUGUCUGCGCCUGUCACUAGCAGUGCAAUGUUAAAAGGGCAUUGGCCGCGCAGCG
>chi-miR-122	>chi-mir-130b
UGGAGUGUGACAAUGGUGUUUG	GGCCUGCCUGACACUCUUUCCCUGUUGCACUACUGUGCGCCCCUGGCAAGCAGUGCAAUGAUGAAAGGGCAUCGGUCGGGCC
>chi-miR-1224	>chi-mir-133a
GUGAGGACUCGGGAGGUGGAGG	CGGGACCGAAUGCUUUGCUAAAGCUGGUAAAAUGGAACCAAAUCAACUGUUCGAUGGAUUUGGUCCCCUUCAACCAGCUGUAGCUGUGCAUUGAU
>chi-miR-1248-5p	>chi-mir-133b
ACCUUCUUGUAUAAGCACUG	UGCCCCCUGCUCUGGCUGGUCAAACGGAACCAAGUCCGUCUUCCUGAGAGGUUUGGUCCCCUUCAACCAGCUACAGCAGGGCUGGCAAAGCCCAGUCCUUGGAGA
>chi-miR-124a	>chi-mir-134
UAAGGCACGCGGUGAAUGCC	UGGUGUCAGCACCGUUCAGGGUGUGUGACUGGUUGACCAGAGGGGCAAGCACUCCGUUCACCCUCUGGGCUGCCUCGUCACCAACCCUCAGCACCAACCGCACCUGCC
>chi-miR-125a-3p	>chi-mir-1343
ACAGGUGAGGUUCUUGGGAGC	UGCUGGCUUCGGUGCUGGGGAGCGGCCCCCGGGCGGGCCUCUGCUCUGGCCCCUCCUGGGGCCCGCACUCUCGCUCCGGGC
>chi-miR-125a-5p	>chi-mir-135a
UCCCUGAGACCCUUUAACCUGU	AGGCCUCGCUGUUCUCUAUGGCUUUUUAUUCCUAUGUGAUUCUACUGCUCACUCAUAUAGGGAUUGGAGCCGUGGCGCACGGCGGGGGCA
>chi-miR-125b-5p	>chi-mir-135b
UCCCUGAGACCCUAACUUGU	GCUCUGCUGUGGCCUAUGGCUUUUCAUUCCUAUGUGAUUACUGUUCCAAACUCAUGUAGGGCUAAAAGCCAUGGGUUACAGUGAGGGGCGCGCGCCUACUCCUGC
>chi-miR-125b-3p	>chi-mir-136
ACAAGUCAGGCUCUUGGGACC	UCGGAUGAGCCCUCGGAGGACUCCAUUUGUUUUGAUGAUGGAUUCUUACGCUCCAUCAUCGUCUCAAAUGAGUCUUCAGAGGGUUCUAUCAU
>chi-miR-126-5p	>chi-mir-137
CAUUAUUACUUUUGGUACGCGC	GGUCCUCUGACUCUCUUCGGUGACGGGUAUUCUUGGGUGGAUAAUACGGAUUACGUUGUUAUUGCUUAAGAAUACGCGUAGUCGAGGAGAGUACCAGCGGCAGGC
>chi-miR-126-3p	>chi-mir-1388
UCGUACCGUGAGUAAUAAUGC	CCUGGGCAGUGCCUUCAGGACUGUCCAACCUGAGAAUGGUGAGCAUCCAGGGACAAUCUCAGGUUCGUCAGCCCGCAAGGUGCCGUUCCCUC
>chi-miR-127-3p	>chi-mir-140
UCGGAUCCGUCUGAGCUUGG	UGUGUGUCUGUCUCUCUGUGUCCUGCCAGUGGUUUUACCCUAUGGUAGGUUACGUCAUGCUGUUCUACCACAGGGUAGAACCACGGACAGGAUACCGGGGCACCCUCUGCAUCG
>chi-miR-127-5p	>chi-mir-141
GAAGCUCAGAGGGCUCUGAUUC	GACCGGCUCUGGGUCCAUCUUCCAGCACAGUGUUGGAUGGUCUAAUGGUGAAGCUCCUAACACUGUCUGGUAAAGAUGGCCCCCGGCUGG
>chi-miR-1271-5p	>chi-mir-143
CUUGGCACCUAGUAAGUACU	GCGUCCUGUCUCCCAGCCUGAGGUGCAGUGCUGCAUCUCUGGUCAGUUGGGAGUCUGAGAUGAAGCACUGUAGCUCGGGAAGGGAGAAGUUGUUCUACAGC
>chi-miR-1271-3p	>chi-mir-144
AGUGCCUGCUAUGUGCCAGG	GGGCCCUGACUGGGAUAUCAUCAUAUACUGUAAGUUUGCGAUGAGAUACUACAGUAUAGAUGAUGUACUCGUCCGGGUGCUCCCAGCUCUGGAGCC
>chi-miR-128-5p	>chi-mir-145
CGGGGCCGUAGCACUGUCUGAGA	CACCUUGUCCUCACGGUCCAGUUUUCCCAGGAAUCCCUUAGAUGCUAAGAUGGGGAUUCCUGGAAAUACUGUUCUUGAGGUCAUGGUU
>chi-miR-128-3p	>chi-mir-1468
UCACAGUGAACCGGUCUCUUU	GAAGAGGUGGGUGGUUUCUCCGUUUGCCUGUUUUGCUGAUGUUCAUUUGACUUAUUCUCAGCAAAAUAAGCAAAUGGAAAAUUCAUCCAUCAAC
>chi-miR-129-5p	>chi-mir-146a
CUUUUUGCGGUCUGGGCUUGC	CCUAUGUGUAUCCUCAGCUUUGAGAACUGAAUUCCAUAGGUUGUGUCAGUGUCAGACCUGUGAAGUUUAGUUCUUUAGCUGGGAUAUCUCUGUCAUCCU
>chi-miR-129-3p	>chi-mir-146b
AAGCCCUUACCCCAAAAAGCAU	UAAGAGAACUUUGGCCACCUGGCUCUGAGAACUGAAUUCCAUAGGCUGUGAGCUCUAGCAAAUGCCCUAGGGACUCAGUUCUGGUGCCCGGCUGCGCUACACCAUCAAU
>chi-miR-1296	>chi-mir-147
UUAGGGCCCUGGCUCCAUCUCC	UACUCUAUGAAUCUAGUGGAAACACUUCUGCACAAACUAGAUUAUGGAUACCAGUGUGCGGAAAUGCUUCUGCUACAUUUUUAGGGC
>chi-miR-1306-5p	>chi-mir-148a
CCACCUCCCCUGCAAACGUCC	CAGUUUGGUCUUUUGAGGCAAAGUUCUGAGACACUCCGACUCUGAAUAUGAUAGAAGUCAGUGCACUACAGAACUUUGUCUCUAG
>chi-miR-1306-3p	>chi-mir-148b
ACGUUGGCUCUGGUGGUGAUGG	AUCAUUUCCAGUCACCGUUAGCAUUUGAGGUGAAGUUCUGUUAUACACUCAGGCUGUGGCUCUCUGAAAGUCAGUGCAUCACAGAACUUUGUCUCGAAAGCUUUCUAGC
>chi-miR-1307-5p	>chi-mir-150
UCGACCGGACCUCGACC	UCUCUUCUCAUGGCCCUGUCUCCCAACCCUUGUACCAGUGUGUGUCUUGGUCCCUGGUACAGGUACGGGGAGGCAGGGACCUGGGGAUCCCAGCAGC
>chi-miR-1307-3p	>chi-mir-151
ACUCGGCGUGGCGUCGGUCGUGG	ACACUUUUCCUGCCCUCGAGGAGCUCACAGUCUAGUACGUCUCAUCCCCUACUAGACUGAAGCUCCUUGAGGACAGGGAUCGUCAUACUCACCU
>chi-miR-130a-3p	>chi-mir-153
CAGUGCAAUGUUAAAAGGGCA	UGUCUGUCUCCCCUCUCUGUCUCCUCCCUCUUCUCUCUCUCUCACGGCUGCCAGCGUCAUUUUUGUGAUCUGCAGCUAGUAUUCUCACUCCAGUUGCAUAGUCACAAAAGUGAUCACUGGCAGGUGUGGCCGCUGCA
>chi-miR-130a-5p	>chi-mir-154a
GCUCUUUUCACAUUGUGCUACU	UGCUAAUCUGCGGGACUUGAAGAUAGGUUAUCCGUGUAGCCUUCGCUUUACUUGUGACGAAUCAUACACGGUUCACCUACUUUUCAGUACCAAAUCCCGCCUUGG
>chi-miR-130b-3p	>chi-mir-154b
CAGUGCAAUGAUGAAAGGGCAU	AGAGAUACUUGGUGGUACUUGAAGAGAGGUCUUCCAUGGUGCAUUCGCUUUAUUCUUUGACGAAUCAUACAUGGUUGACCUUUUUUUAGGUAUCAAAUCUGGCCUUGAA
>chi-miR-130b-5p	>chi-mir-155
ACUCUUUCCCUGUUGCACUACU	UUGCUGUGGGCUGUGUGCUAUUAAUGCUAAUCGUGAUAGGGGUUUUUACCUCGGACUGACUCCUACAUGUUAGCAUUAACAGGGCAUGGCGCCUGUUAC
>chi-miR-133a-5p	>chi-mir-15a
AGCUGGUAAAAUGGAACCAAAU	ACCUUGGAGUAAAGUAGCAGCACAUAAUGGUUUGUGGAUUUUGAAAAGGUGCAGGCCAUAUUGUGCUGCCUCAAAAAUACAAGGAUCUGAUCUUC
>chi-miR-133a-3p	>chi-mir-15b
UUUGGUCCCCUUCAACCAGCUGU	UUGAGGCCUUAAAGUACUGUAGCAGCACAUCAUGGUUUACAUACUACAGUCAAGAUGCGAAUCAUUAUUUGCUGCUCUAGAAAUUUAAGGAAAUUCAU
>chi-miR-133b	>chi-mir-16a
UUUGGUCCCCUUCAACCAGCU	GUCAGCAGUGCCUUAGCAGCACGUAAAUAUUGGAGUUAAGAUUCUAAAAUUAUCUCCAGUAUUAACUGUGCUGCUGAAGUAAGGUUGAC
>chi-miR-134	>chi-mir-16b
UGUGACUGGUUGACCAGAGGGG	CUGACAUACUUGUUCCGCUCUAGCAGCACGUAAAUAUUGGGGUAGUAAAAUAAAUAUUAAACACCAAUAUUAUUGUGCUGCUUUAGCGUGACAGGGA
>chi-miR-1343	>chi-mir-17
CUCCUGGGGCCCGCACUCUCGC	GUCAGAAUAAUGUCAAAGUGCUUACAGUGCAGGUAGUGAUUUGUGCAUCUACUGCAGUGAAGGCACUUGUAGCAUUAUGGUGAC
>chi-miR-135a	>chi-mir-1814
UAUGGCUUUUUAUUCCUAUGUGA	AGGCCCUUGCGUUUUGUUUGGGUUUGUUUUCAACAGGCUUGGAAAGGUUGUUGAUGUGCCAAACCUGAACAG
>chi-miR-135b-3p	>chi-mir-181b
AUGUAGGGCUAAAAGCCAUGG	CUGAUGGCUGCACUCAACAUUCAUUGCUGUCGGUGGGUUUGACUUUGAAUCAACUCACUGAUCAAUGAAUGCAAACUGCGGACCAAACA
>chi-miR-135b-5p	>chi-mir-181c
UAUGGCUUUUCAUUCCUAUGUGA	CAAGGGUUUGGGGGAACAUUCAACCUGUCGGUGAGUUUGGGCAGCUCAGGCAAACCAUCGACCGUUGAGUGGACCCCGAGGCCUGGAACUGCC
>chi-miR-136-5p	>chi-mir-181d
ACUCCAUUUGUUUUGAUGAUGG	UCCCCUCCCUUAGGCCACAGCAAAGGUCACAAUCAACAUUCAUUGUUGUCGGUGGGUUGUGACGGAGACCAGACCCACCGAGGGAUGAAUGUCACUGUGGCUGGGCCAGACACAGCCUCGGGGGAAUGGG
>chi-miR-136-3p	>chi-mir-182
AUCAUCGUCUCAAAUGAGUCU	GCCGCCGCCUGCCUCCCACCAUUUUUGGCAAUGGUAGAACUCACACUGGUGAGGUAAUGGGAUCCGGUGGUUCUAGACUUGCCAACUAUGGUGUGAGGGCUCAG
>chi-miR-137	>chi-mir-183
AUUGCUUAAGAAUACGCGUAGU	CCAGAGAGCGUGACUCCUGUUCUGUGUAUGGCACUGGUAGAAUUCACUGUGAACAGUCUCGGUCAGUGAAUUACCGAAGGGCCAUAAACAGAGCAGAGACAGAUCCGCGA
>chi-miR-1388-3p	>chi-mir-1839
AUCUCAGGUUCGUCAGCCCGCA	AAUGAAAAGGUAGACAGAACAGGUCUUGUUUGCAAAAUGAAUUUAAGACUUAGUUAUCUACCAACAGCAAUG
>chi-miR-1388-5p	>chi-mir-184
AGGACUGUCCAACCUGAGAAU	CCAGUCACAUCCCCUUAUCACUUUUCCAGCCAGCUUUGUGACUCUAACUGUUGGACGGAGAACUGAUAAGGGUAGGUGAUUGA
>chi-miR-140-3p	>chi-mir-186
ACCACAGGGUAGAACCACGGAC	UGCUUAUAACUUUCCAAAGAAUUCUCCUUUUGGGCUUUCUGAUUUUAUUUUAAGCCCAAAGGUGAAUUUUUUGGGAAGUUUGAGCU
>chi-miR-140-5p	>chi-mir-187
CAGUGGUUUUACCCUAUGGUAG	GGCCGGGCUCCCAACGACACGGUGUGAGACCUCGGGCUACAACACGGGACCCGGGCGCUGCUCCGACCCCUCGUGUCUUGUGUUGCAGCCGGAGGGACGCAGGUCCGCA
>chi-miR-141	>chi-mir-188
UAACACUGUCUGGUAAAGAUGG	UUCCCUGCUCCCUCUCUCACAUCCCUUGCAUGGUGGAGGGUGAGCUUUCUGAAAACCCCUCCCACAUGCAGGGUUUGCAGGAUGGUGAGCCUCGGCUUUUCUUGCUCUCU
>chi-miR-143-5p	>chi-mir-18a
GGUGCAGUGCUGCAUCUCUGG	GCUUUUUGUUCUAAGGUGCAUCUAGUGCAGAUAGUGAAGUAGAUUAGCAUCUACUGCCCUAAGUGCUCCUUCUGGCAUAAGAAGUUAUG
>chi-miR-143-3p	>chi-mir-18b
UGAGAUGAAGCACUGUAGCUCG	AUAAUGUGUCUCUUGUGUUAAGGUGCAUCUAGUGCAGUUAGUGAAGCAGCUUAUAAUCUACUGCCCUAAAUGCUCCUUCUGGCACAGGCUGCCU
>chi-miR-144-5p	>chi-mir-190a
UGGGAUAUCAUCAUAUACUGU	ACCUGGAUGCCUUUCUGCAGGCCUCUGUGUGAUAUGUUUGAUAUAUUAGGUUGUUAUUUAAUCCAACUAUAUAUCAAACAUAUUCCUACAGUGUCUUGCCCUGUCUCCGGGGGUUCCUAAUAUAGCUCAUAAGGCAACAGG
>chi-miR-144-3p	>chi-mir-190b
UACAGUAUAGAUGAUGUAC	UGCUUCUGUGUGAUAUGUUUGAUAUUGGGUUGUUUAAUUAGGAACCAACUAAAUGUCAAACAUAUUCUUACAGCAGUAGGCAA
>chi-miR-145-3p	>chi-mir-191
AUUCCUGGAAAUACUGUUCUU	GGCUGGACAGCGGGCAACGGAAUCCCAAAAGCAGCUGUUGUCUCCAGAGCAUUCCAGCUGCGCUUGGAUUUCGUUCCCUGCUCUCCUGCCUGAGCAGCGUCCUG
>chi-miR-145-5p	>chi-mir-192
GUCCAGUUUUCCCAGGAAUCCCU	CGAGUGCACAGGGCUCUGACCUAUGAAUUGACAGCCAGUGCUCUCGUGUCCCCUCUGGCUGCCAAUUCCAUAGGUCACAGGUAUGUUCGCCUCAAUGCCAGCCACCA
>chi-miR-1468-5p	>chi-mir-193a
CUCCGUUUGCCUGUUUUGCUGA	GCUGUGGUCCCAGAAUCGGGGUUUUGAGGGCGAGAUGAGUUUAUGUUUUAUCCAACUGGCCCACAAAGUCCCGCUUUUGGGGUCAUUCU
>chi-miR-1468-3p	>chi-mir-193b
AGCAAAAUAAGCAAAUGGAAAA	GGAGGCUGUGGUCCCAGAAUCGGGGUUUUGAGGGCGAGAUGAGUUUAUGUUUUAUCCAACUGGCCCACAAAGUCCCGCUUUUGGGGUCAUUCUAGACGGCGAGGGAUUCAG
>chi-miR-146a	>chi-mir-194
UGAGAACUGAAUUCCAUAGGUU	UUCUUAAUGGCAUCAUCGAUUGUAACAGCAACUCCAUGUGGACUGUGCGUCAAUUUCCAGUGGAGAUGCUGUUACUUUUGAUGGCUGCCAACUCACU
>chi-miR-146b-5p	>chi-mir-195
UGAGAACUGAAUUCCAUAGGCUGU	CCCAGCUCCCCUGGCUCUAGCAGCACAGAAAUGUUGGUACUGGGAAGAGAGCCUGCCAAUAUUGGCUGUGCUGCUCCAGGCAGGGUGGUGA
>chi-miR-146b-3p	>chi-mir-196a
UGCCCUAGGGACUCAGUUCUGGU	UGAACUGGAACUGCUGAGUGAAUUAGGUAGUUUCAUGUUGUUGGGCCUGGAUUUCUGAACACAACGACAUUAAACCACCCGACUCACGGCAGUUACUGCUCC
>chi-miR-147-3p	>chi-mir-196b
GUGUGCGGAAAUGCUUCU	AACUGGUCGGUGAUUUAGGUAGUUUCCUGUUGUUGGGAUCCACCUUUCUCUCGACAGCACGACACUGCCUUCAUUACUUCAGUUG
>chi-miR-147-5p	>chi-mir-197
UGGAAACACUUCUGCACAAACU	UGCUGGAAUCUGUGCUCCGGGGGCUGUGCCGGGUAGAGAGGGCAGUGGGAGGUAAGAGCUCUUCACCCUUCACCACCUUCUCCACCCAGCAGGGCCAGCACACUUUGG
>chi-miR-148a-5p	>chi-mir-199a
AAAGUUCUGAGACACUCCGACU	UGGAAGCUUCUGGAGAUCCUGCUCCGUCGCCCCAGUGUUCAGACUACCUGUUCAGGACAAUGCCGUUGUACAGUAGUCUGCACAUUGGUUAGACUGGGCAAGGGAGAGCA
>chi-miR-148a-3p	>chi-mir-199b
UCAGUGCACUACAGAACUUUGU	CCUCCACUCCGUCUACCCAGUGUUUAGACUAUCUGUUCAGGACUCCCAAAUUGUACAGUAGUCUGCACAUUGGUUAGGCUGGGCUGGGUGAGACCCU
>chi-miR-148b-3p	>chi-mir-19a
UCAGUGCAUCACAGAACUUUGU	GCAGUCCUCUGUUAGUUUUGCAUAGUUGCACUACAAGAAGAAUGUAGUUGUGCAAAUCUAUGCAAAACUGAUGGUGGCCUGC
>chi-miR-148b-5p	>chi-mir-19b
GAAGUUCUGUUAUACACUCAGGC	CACUGUUCUAUGGUUAGUUUUGCAGGUUUGCAUCCAGCUGUGUGAUAUUCUGCUGUGCAAAUCCAUGCAAAACUGACUGUGGUAGUG
>chi-miR-150	>chi-mir-200a
UCUCCCAACCCUUGUACCAGUG	GGGCCUCUGUGGACAUCUUACCGGACAGUGCUGGAUUUCUCAGCUCAACUCUAACACUGUCUGGUAACGAUGUUCAAAGGUGACCCAC
>chi-miR-151-3p	>chi-mir-200b
CUAGACUGAAGCUCCUUGAGG	GCCAUCGCCAUCUUACUGGGCAGCAUUGGAUGGUGUCUGGUCUCUAAUACUGCCUGGUAAUGAUGACGCUGGGGCCCUGC
>chi-miR-151-5p	>chi-mir-200c
UCGAGGAGCUCACAGUCUAGU	GGGUGGGGGCCCUCGUCUUACCCAGCAGUGUUUGGGUGCUGGUUGGGAGUCUCUAAUACUGCCGGGUAAUGAUGGAGGCCCCUGUC
>chi-miR-153	>chi-mir-202
UUGCAUAGUCACAAAAGUGAUC	GCCACUCGCUGUUCCUUUUUCCUAUGCAUAUACUUCUUUGAGGGUCUGGCCUAAAGAGGUGUAGGGCAUGGGAAAAUGGGGCCCCGAGGUUCCCCUGC
>chi-miR-154a-3p	>chi-mir-204
AAUCAUACACGGUUCACCUACU	GGCUACAGUCUUUCUUCAUGUGACUCGUGGACUUCCCUUUGUCAUCCUAUGCCUGAGAAUAUAUGAAGGAGGCUGGGAAGGCAAAGGGACGUUCAAUUGUCAUCAC
>chi-miR-154b-5p	>chi-mir-206
AGAGGUCUUCCAUGGUGCAUUC	UGCUUCCCAAGGCCACAUGCUUCUUUAUAUCCCCAUACGGAUUACUUUGCUAUGGAAUGUAAGGAAGUGUGUGGUUUCGGCGAGCG
>chi-miR-154b-3p	>chi-mir-20a
AUCAUACAUGGUUGACCUUUUUU	GUGUGACGUGACAGCUUCUGUAGCACUAAAGUGCUUAUAGUGCAGGUAGUGUUUAGUUAUCUACUGCAUUAUGAGCACUUAAAGUACUGCUAGCUGUAGAACUCCAG
>chi-miR-155-5p	>chi-mir-20b
UUAAUGCUAAUCGUGAUAGGGGU	AGUACCAAAGUGCUCACAGUGCAGGUAGUUUUGGCAACAUUCUACUGUAGUGUGGGCACUUCCAGUACUCUUGGA
>chi-miR-155-3p	>chi-mir-21
CUCCUACAUGUUAGCAUUAACA	UGUACCACCUUGUCGGGUAGCUUAUCAGACUGAUGUUGACUGUUGAAUCUCAUGGCAACAGCAGUCGAUGGGCUGUCUGACAUUUUGGUAUC
>chi-miR-15a-5p	>chi-mir-211
UAGCAGCACAUAAUGGUUUGUGG	UCCCCUGGCCGUGUGACCUGUGGGCUUCCCUUUGUCAUCCUUUGCCCAGGGUUCUGAGUGGGGCAGGGACAGCAAAGGGGUGCUCAGUCGUCACCUCCCACAGCACGGAG
>chi-miR-15a-3p	>chi-mir-214
CAGGCCAUAUUGUGCUGCCUCA	GGCCUGGCUGGACGGAGUUGUCAUGUGUCUGCCUGUCUACACUUGCUGUGCAGAACAUCCGCUCACCUGUACAGCAGGCACAGACAGGCAGUCACAUGACAACCCAGCCUGA
>chi-miR-15b-5p	>chi-mir-215
UAGCAGCACAUCAUGGUUUACA	AUUCAGAAAUGGUGUACAGGAAAAUGACCUAUGAAUUGACAGACAAUGGGACUAAGUCUGUCUGUCAUUUCUGUAGGCCAAUAUUCUGUAUAUCUCUGCGACUUCAA
>chi-miR-15b-3p	>chi-mir-216b
CGAAUCAUUAUUUGCUGCUCU	GUGGCAGACUGGAAAAUCUCUGCAGGCAAAUGUGAUGUCACUAAAGAAAUCACACACUUACCCGUAGAGAUUCUACAGUCUGACAU
>chi-miR-16a-3p	>chi-mir-217
AAAUUAUCUCCAGUAUUAACUGUGCUGC	AAUAUAAUUAACAGAGAUUUUGAUGUCGCAGAUACUGCAUCAGGAACUGAUUGGAUAAGAAUCGGUCACCAUCAGUUCCUCAUGCAUUGCCUUCAGCAUCUAAACAAGCAUCAGUAAAUA
>chi-miR-16a-5p	>chi-mir-218
UAGCAGCACGUAAAUAUUGGAG	GACCAGUCGCCGCGGGGCUUUCCUUUGUGCUUGAUCUAACCAUGUGGUGGAACGAUGGAAACGGAACAUGGUUCUGUCAAGCACCGCGGAAAGCACCGCGCUCUCCUGCA
>chi-miR-16b-5p	>chi-mir-219
UAGCAGCACGUAAAUAUUGGGG	ACUCAGGGGCUUCGCCACUGAUUGUCCAAACGCAAUUCUUGUACGAGUCUGCGGCCAACCGAGAAUUGUGGCUGGACAUCUGUGGCUGAGC
>chi-miR-16b-3p	>chi-mir-22
ACCAAUAUUAUUGUGCUGCUUU	CCUCACCUGGCUGAGCCGCAGUAGUUCUUCAGUGGCAAGCUUUAUGUCCUGACCCAGCUAAAGCUGCCAGUUGAAGAACUGUUGCCCUCUGCCCCUGGCUU
>chi-miR-17-3p	>chi-mir-221
ACUGCAGUGAAGGCACUUGUAGCA	CCAACAUCCAGGUCUAGGGCAUGAACCUGGCAUACAAUGUAGAUUUCUGUGUUUGUUGAGCAACAGCUACAUUGUCUGCUGGGUUUCAGGCUACCUGGAAACACGUUCUU
>chi-miR-17-5p	>chi-mir-222
CAAAGUGCUUACAGUGCAGGUAGU	CAGCUGCUGGAAUGUGUAGGUACCCUCAAUGGCUCAGUAGCCAGUGUAGAUCCUGUCUUUUGUAAUCAGUAGCUACAUCUGGCUACUGGGUCUCUGAUGGCAUCUUCUACCU
>chi-miR-1814	>chi-mir-223
GUUUUGUUUGGGUUUGUU	CCAGCCUUCUGCAGUGCCAUGCUCUGUGUAUUUGACAAGCUGAGUUGGACACUCCAUGUAGUAGUGUCAGUUUGUCAAAUACCCCAAGUGCGGCAUAUGCCUAGCAG
>chi-miR-181b-3p	>chi-mir-224
CUCACUGAUCAAUGAAUGCAA	GGGCUUUCAAGUCACUAGUGGUUCCGUUUAGUAGAUGGUUGUACAUUGUUUCAAAAUGGUACCCUAGUGACUACAAAGCCC
>chi-miR-181b-5p	>chi-mir-2284b
AACAUUCAUUGCUGUCGGUGGGU	CUAGGUGUUGGCUGAAAAGUUUGUUCGGGUUAAUCUGUACCAUCUUAUAGAAAAAUCUGAACAAACUUUAUGGCUAACCCAGU
>chi-miR-181c-5p	>chi-mir-2284d
AACAUUCAACCUGUCGGUGAG	AAAUGUUCACUGAAGUUUUUCCAUAGGGUGUCACAGAAGAAACCUGAACAAACUUUUUGGC
>chi-miR-181c-3p	>chi-mir-2284e
ACCAUCGACCGUUGAGUGGACC	GCUAUAUUGGGUUAGCCAAAAAGAUCAUUUGGGUUUUUCUGAUGAUGUUAUGGAAAACUUGAAUGAACUCUUUGGUCAACUCAGUAUUAU
>chi-miR-181d	>chi-mir-2290
AACAUUCAUUGUUGUCGGUGGGU	CUCGCCGCUAUUCGGGGAAGUGGGGCACUGGAGAGCGCUUCAGCACUGCCUCUGGUGGUCGGUUUGUGGAUGGGGGCGGG
>chi-miR-182	>chi-mir-2318
UUUGGCAAUGGUAGAACUCAC	UGUCAGGAACCCCGUGUAUGAUGAAUUAUCUGACCCGGCUAUUGCCUCUCAUAUAAUGCUUCUCGUGGCUCUC
>chi-miR-183	>chi-mir-2331
UAUGGCACUGGUAGAAUUCACU	GGGUGGCUUCCGUGCCUGCAGAUGUCUGUGAAUUCCUGAAGGCUGAGACCCUGCAGCCAAAGAAGCUACCC
>chi-miR-1839	>chi-mir-2332
AAGGUAGACAGAACAGGUCUUG	CAUAGCAGCUCCAGCACCAUGUGACUGACUGCCUGGCCUGGAGGCCCUCGGUUUAAGGUCUUGGAGACAAAGUG
>chi-miR-184	>chi-mir-2335
UGGACGGAGAACUGAUAAGGGU	GUAGAUAAUGAUGACUAACUGAAUUGAUGACUUUGGGUGUGGUUUAGUGAUCAGUUUCAUGAUUUCUAU
>chi-miR-186-5p	>chi-mir-23a
CAAAGAAUUCUCCUUUUGGGCU	UGGCCGGCUGGGGUUCCUGGGGAUGGGAUUUGCUGCCUGUCACAAAUCACAUUGCCAGGGAUUUCCAACCGACCC
>chi-miR-186-3p	>chi-mir-23b
CCCAAAGGUGAAUUUUUUGG	GUGCUCUGGCUGCUUGGGUUCCUGGCAUGCUGAUUUGUGACUUAAGAUUAAAAUCACAUUGCCAGGGAUUACCACGCAACCACGACC
>chi-miR-187	>chi-mir-24
UCGUGUCUUGUGUUGCAGCC	GACCCGCCCUCCGGUGCCUACUGAGCUGAUAUCAGUUCUCAUUUUACACACUGGCUCAGUUCAGCAGGAACAGGAGUCGA
>chi-miR-188-5p	>chi-mir-2404
CAUCCCUUGCAUGGUGGAGGG	AUUGCACUGCAUGGUAUCUGCAUUCAGCAGUUUGUUCCUGCUGGCUGUUCAAAAGACAGUGCGAUA
>chi-miR-188-3p	>chi-mir-2411
CUCCCACAUGCAGGGUUUGCA	AGAGGAAAUGUGGAGUGACUGUCAGAUGCAGCCAGCAGAAUAAGUGGUUUGGCUGAACUGUCUUACUCCCACAUC
>chi-miR-18a-5p	>chi-mir-2432
UAAGGUGCAUCUAGUGCAGAUAG	GACCUCUAAGUCUAGAACCCCUCUGAUUCAGGAUUCUCUGAGUCAGGAUUCUAGGCUUAGAGGUCAUA
>chi-miR-18a-3p	>chi-mir-2483
ACUGCCCUAAGUGCUCCUUCUGG	GAGUGAAAAGUUCCGUCAACCAUCCAGCUGUUUGAGGUGAUGCAAACAAACAUCUGGUUGGUUGAGAGAAUUUUUCACUU
>chi-miR-18b-5p	>chi-mir-25
UAAGGUGCAUCUAGUGCAG	CGGGACUGGCCAGUGUUGAGAGGCGGAGACUUGGGCAAUUGCUGGACGCUGCCCCGGGCAUUGCACUUGUCUCGGUCUGACAGUGCCGGCCCCACACUG
>chi-miR-18b-3p	>chi-mir-26a
UACUGCCCUAAAUGCUCCUUCU	AAGGCCGUGGCCUCGUUCAAGUAAUCCAGGAUAGGCUGUGCAGGUCCCAAGGGGCCUAUUCUCGGUUACUUGCACGCGGACGCGGGCCUG
>chi-miR-190a-5p	>chi-mir-26b
UGAUAUGUUUGAUAUAUUAGGUU	ACCCUGCCCGGGACCCAGUUCAAGUAAUUCAGGAUAGGUUGUGUGCUGUCCAGCCUGUUCUCCAUUACUUGGCUCGGGGGCCGGUGCCCUGCAGCCUUGGGGUGAGGG
>chi-miR-190a-3p	>chi-mir-27a
CUAUAUAUCAAACAUAUUCCU	UGGCCUGGGGAGCAGGGCUUAGCUGCUUGUGAGCAGGUCCACAUCAAGUCGUGUUCACAGUGGCUAAGUUCCGCCCCCCCGGG
>chi-miR-190b	>chi-mir-27b
UGAUAUGUUUGAUAUUGGGUUG	GCGACGACCUCUCUGACGAGGUGCAGAGCUUAGCUGAUUGGUGAACAGUGACUGGUUUCCGCUUUGUUCACAGUGGCUAAGUUCUGCACCUGAAGAGAAGGUGA
>chi-miR-191-3p	>chi-mir-28
CUGCGCUUGGAUUUCGUUCCC	GGUCCUUGCCCUCAAGGAGCUCACAGUCUAUUGAGUUGCCUUUCUGACUUUCCCACUAGAUUGAGAGCUCCUGGAGGGCAGGCACU
>chi-miR-191-5p	>chi-mir-296
CAACGGAAUCCCAAAAGCAGCU	AGGACCCUUCCGGAGGGCCCCCCCCAAUCCUGUUGUGCUUGGUUCAGAGGGUUGGGCGGAGGCUUUCCUGAAGGGUCUG
>chi-miR-192-5p	>chi-mir-29a
CUGACCUAUGAAUUGACAGCC	CCCCUUAGAGGAUGACUGAUUUCUUUUGGUGUUCAGAGUCAAUAUAAUUUUCUAGCACCAUCUGAAAUCGGUUAUAAUGAUUGGGGA
>chi-miR-192-3p	>chi-mir-29b
CUGCCAAUUCCAUAGGUCACAGG	CUUCUGGAAGCUGGUUUCACAUGGUGGCUUAGAUUUUUCCAUCUUUGUAUCUAGCACCAUUUGAAAUCAGUGUUUUAGGAGUAA
>chi-miR-193a	>chi-mir-29c
AACUGGCCCACAAAGUCCC	GAGCAUCACCGGACCCAUCUCUUACACAGGCUGACCGAUUUCUCCUGGUGUUCAGAGUCUGUUUUUGUCUAGCACCAUUUGAAAUUGGUUAUGAUGUAGGGGGGAAAGCAGCAG
>chi-miR-193b-5p	>chi-mir-301a
CGGGGUUUUGAGGGCGAGAUGA	ACUGCUAACGAAUGCUCUGACUUUAUUGCACUACUGUACUUUACAGCUAGCAGUGCAAUAGUAUUGUCAAAGCAUCUGAAAGCAG
>chi-miR-193b-3p	>chi-mir-301b
AACUGGCCCACAAAGUCCCGCU	CCUCCUGCUGGCCGCAGGUGCUCUGACGAGGUUGCACUACUGUGCUUUGAGGAGCAGUGCAAUGAUAUUGUCAAAGCAUCCGGGACCAGCCUUGGAG
>chi-miR-194	>chi-mir-30a
UGUAACAGCAACUCCAUGUGGA	UCCCUGUGACAGUGAGCGGCUGUAAACAUCCUCGACUGGAAGCUGUGAGGCUGCAGAAAGGCUUUCAGUCGGAUGUUUGCAGCUGCUGACUGCCGCCCACGUCAGGA
>chi-miR-195-5p	>chi-mir-30b
UAGCAGCACAGAAAUGUUGG	ACCAAGUUUCCAGUUCAUGUAAACAUCCUACACUCAGCUGUAACACUUGAGUCGGCUGGGAGGUGGAUGUUUACUUCAGCUGACUUGGA
>chi-miR-195-3p	>chi-mir-30c
CCAAUAUUGGCUGUGCUGCUC	CAGACUGUAACCAUGCCGUAGUGUGUGUAAACAUCCUACACUCUCAGCUGUGAGCUCGAGGUGGCUGGGAGAGGGUUGUUUACUCCUUCUGCCAUGGAAAACGUC
>chi-miR-196a	>chi-mir-30d
UAGGUAGUUUCAUGUUGUUGG	AAGUCUGUUGUUGUAAACAUCCCCGACUGGAAGCUGUUCCACACAGCUAAGCUUUCAGUCAGAUGUUUGCUGCUACCGGCU
>chi-miR-196b	>chi-mir-30e
UAGGUAGUUUCCUGUUGUUGG	UUCUGGGCAGUCUUUGCUACUGUAAACAUCCUUGACUGGAAGCUGUAAGGCGUUGCAAGGAGCUUUCAGUCGGAUGUUUACAGCGGCAGGCUGCCACGGUCAUCCC
>chi-miR-197-3p	>chi-mir-30f
UUCACCACCUUCUCCACCCAGC	GAGGGCCAGAUACUGUAAACACCCUACACUCUCAGCUGUGCACAGUGAGAAAGCUGGGAGGAGGCUGUUUACUCUCUCUGCCUU
>chi-miR-199a-5p	>chi-mir-320
CCCAGUGUUCAGACUACCUGUUC	GCGUCUCGCUCGCCUCCGCCUUCUCUUCCCGGUUCUUCCCGGAGUCGGGAAAAGCUGGGUUGAGAGGGCGAAAAAGGAAGAGGGGA
>chi-miR-199a-3p	>chi-mir-323a
ACAGUAGUCUGCACAUUGGUU	GGUGUCAGCACUGCUGCUGCUUGGUACUUGGAGAGAGGUGGUCCGUGGCGCGUUCGCUUUAUUUAUGGCGCACAUUACACGGUCGACCUCUUUGCGGUAUCUAAUCCCGCCUUG
>chi-miR-199b-5p	>chi-mir-323b
CCCAGUGUUUAGACUAUCUGUUC	GCGUGCUGCUGCACUUGAUGCUUGAGGAGAGGUUGCCCGUGGCCCGUUCGCAUUCUUCAUGUCGCACAAUACACGGUCGGCCUCUCUUCGGUAUCAAAUCCCACCUUGCA
>chi-miR-19a	>chi-mir-324
UGUGCAAAUCUAUGCAAAACUGA	CUGAACUGGCUAUGCCUCCCCGCAUCCCCUAGGGCAUUGGUGUAAAGCUGGAGACCCACUGCCCCAGGUGCUGCUGGGGGUUGUAGUCUGACCC
>chi-miR-19b-3p	>chi-mir-326
UGUGCAAAUCCAUGCAAAACUGA	GGAGCCUCGUCUGUCUGUUGGGCUGGAGGCAGGGCCUUUGUGAAGGCGGGUUGUGCUCAGAUCGCCUCUGGGCCCUUCCUCCAGCCCAGAGGCGGAUUCACC
>chi-miR-19b-5p	>chi-mir-328
AGUUUUGCAGGUUUGCAUCCAGC	CUGUUUCGGAGCCUGGAGCGGGGGGGCAGGAGGGGCUCAGGGAGAUAGUGUGUGCUGCCCCUGGCCCUCUCUGCCCUUCCGUCCCCCGUUCCUG
>chi-miR-200a	>chi-mir-329a
UAACACUGUCUGGUAACGAUG	CAGUGUAAUUGGUGGUACUUGAGGAGAGGUUUUCUAGGUCUCCGUUUCUUUCAUGAGGAUGAAACACACCUGGUUAACCUUUUUUCCAGUAUCAGAUCCCACCUUGG
>chi-miR-200b	>chi-mir-329b
UAAUACUGCCUGGUAAUGAUGA	CACUGGUGUUCUGGUCAGUGUUCACCCAUGGUACCUGAAGAGAGGUUUUCUGGGUUUCUGUUUCUUUAAUGAGGAUGAAACACACCUGGUUAACCUCUUUUCCAGUAUCAAAUCCCAUCUUGAA
>chi-miR-200c	>chi-mir-330
UAAUACUGCCGGGUAAUGAUGGA	UCGUGCUGUGUGAUCUUUGGCGAUCACUGCCUCUCUGGGCCUGUGUCUUAGGCUCUGCAAGAUCAACCGAGCAAAGCACACGGCCUGCAGAGAGGCAGCGCUCCGCUC
>chi-miR-202-5p	>chi-mir-331
UUCCUAUGCAUAUACUUCUUU	CACUCCCAAGGAGUUUGGUUUUGUUUGGGUUUGUUCUAGGUAUGGUCCCAGGGAUCCCAGAUCAAACCAGGCCCCUGGGCCUAUCCUAGAACCAACCUAAACUCGCGCAUC
>chi-miR-202-3p	>chi-mir-335
AGAGGUGUAGGGCAUGGGAA	CUUUUGGGCGGGGGUCAAGAGCAAUAACGAAAAAUGUUUGUCAUAAACCGUUUUUCAUUAUUGCUCCUGACCUCCUCUCAUUUGCUGUAUUC
>chi-miR-204-3p	>chi-mir-338
GCUGGGAAGGCAAAGGGAC	GCACGGGCCGUCCUCCCCAACAAUAUCCUGGUGCUGAGUGAUGACACACGCAACUCCAGCAUCAGUGAUUUUGUUGAAGAGGGCAGCUGCCA
>chi-miR-204-5p	>chi-mir-33a
UUCCCUUUGUCAUCCUAUGCCU	UGCUGCGGUGCAUUGUAGUUGCAUUGCAUGUUCCGGCGGCACCGUGCAAUGUUUCCACAGUGCAUCACAGAGGCCUG
>chi-miR-206	>chi-mir-33b
UGGAAUGUAAGGAAGUGUGUGGU	GCGGGCGGCCCCGCGGUGCAUUGCUGUUGCAUUGCAUGUGUGAGGCAGGUGCAGUGCCUCGGCAGUGCAGCCCGGAGCCGGCCCCUGGCACCGC
>chi-miR-20a-3p	>chi-mir-340
ACUGCAUUAUGAGCACUUAAA	GUUUGUACCUGGUGUGAUUAUAAAGCAAUGAGACUGAUUGUCAUGUGUCGUUUGUGGGAUCCGUCUCAGUUACUUUAUAGCCAUACCUGGUAUCUUAUACCACAGA
>chi-miR-20a-5p	>chi-mir-342
UAAAGUGCUUAUAGUGCAGGUAG	CGAGGCGAGGGGUGCUAUCUGUGGUUGAGGACACGGCAAAUGGAACUGUCUCACACAGAAAUCGCACCCAUCUCCUCGGCCC
>chi-miR-20b	>chi-mir-3431
CAAAGUGCUCACAGUGCAGGUAG	AUACCCAAUGAAUGCGAAAACCUCAGUCAGCCUUGUGGAUGUAUGUUCUGCAGACCUGACAUCUAGAGGACUGACUGAAAUUUUCACUUUCAGCUAA
>chi-miR-21-5p	>chi-mir-3432
UAGCUUAUCAGACUGAUGUUGAC	CAGCCGACGUUGCGGCAUGCGGGAUCUUUAGUUGUGGCGUGUGCAUUCUUAGUUGCAGCAACUAAAGAUCCCUCAGGCUGCAGUGAAGAUCAGA
>chi-miR-21-3p	>chi-mir-345
CAACAGCAGUCGAUGGGCUGU	GAGACCCAAACCCAGGUCUGCUGACUCCUAGUCCAGUGCUUGUGAUGGCUGGUGGGCCCUGAACUAGGGGUCUGGAGGCCUGGGUUUGAAUAUCACCAGCC
>chi-miR-211	>chi-mir-346
UUCCCUUUGUCAUCCUUUGCCC	GGUCUCUGUGUUGGGCGUCUGUCUGCCCGCAUGCCUGCCUCUCUGUUGCUCUGAAGGAGGCAGGGGCUGGGCUUGCAGCUGCCUGGGCAGAGCGGAUCCUGCGUGGGACA
>chi-miR-214-3p	>chi-mir-34a
UACAGCAGGCACAGACAGGC	GGCCAGCUGUGAGUGUUUCUUUGGCAGUGUCUUAGCUGGUUGUUGUGAGUAAUAAUGCAGGAAGCAAUCAGCAAGUAUACUGCCCUAGAAGUGCUGCACGUUGUGGG
>chi-miR-214-5p	>chi-mir-34b
UGCCUGUCUACACUUGCUGUGC	GCCCGGUGCUCGGUUUGUAGGCAGUGUAAUUAGCUGAUUGUACUCUCAUGCUUACAAUCACUAGUUCCACUGCCAUCAAAACAAGGCACAGCAUCACCCGCCGCCC
>chi-miR-215-5p	>chi-mir-34c
AUGACCUAUGAAUUGACAGAC	UGAGUCUAGUUACUAGGCAGUGUAGUUAGCUGAUUGCUAAUAAUACCAAUCACUAACCACACGGCCAGGUAAAAAGAUUUGGGAAUUCAUCCAAAUGAGCUG
>chi-miR-216b	>chi-mir-361
AAAUCUCUGCAGGCAAAUGUGAU	CCUGGGAUUUGGGAGCUUAUCAGAAUCUCCAGGGGUACUUAUAAUUUGAAAAAGUCCCCCAGGUGUGAUUCUGAUUUGCUUCCUUCUCCUCCUCCU
>chi-miR-217-5p	>chi-mir-362
UACUGCAUCAGGAACUGAUUGGA	GAGCCUUCUUGUCUGCUCCCCCUCUCGAAUCCUUGGAACCUAGGUGUGAGUGCUGCUCUAGUGCAACACACCUAUUCAAGGAUUCAAAGAGGCUGAGC
>chi-miR-218	>chi-mir-363
UUGUGCUUGAUCUAACCAUGU	UUGUAAAAUGACCUGUUUUGCUGUUGUCGGGUGGAUCACGAUGCAAUUUUGAUUAGUAUAAUAGGAGAAAAAUUGCACGGUAUCCAUCUGCGAACCGCAGGACCCUUGUUG
>chi-miR-22-5p	>chi-mir-365
AGUUCUUCAGUGGCAAGCUUU	AGAGUGCUCGAGGACAGCAAGAAAAAUGAGGGACUUUCAGGGGCAGCUGUGUUUUCUGACUCAGUCAUAAUGCCCCUAAAAAUCCUUAUUGUUCUUGCAGUGUGCAUCAGG
>chi-miR-22-3p	>chi-mir-369
AAGCUGCCAGUUGAAGAAC	AGCAUCUCUCCUGGUACCUGAAGGGAGAUCGACCGUGUUAUAUUCGCUUUAUUGACUUCGAAUAAUACAUGGUUGAUCUUUUCUCAGUAUCAAAUCUCACCUUGGAG
>chi-miR-221-5p	>chi-mir-374a
ACCUGGCAUACAAUGUAGAUU	CUGGAGCAGCGCCCCCUGGAAGUGAAUUUUACAUCGGCCAUUAUAAUACAACCUGAUAAGUGUUACAGCACUUAUCAGGUUGUAUUGUAAUUGUCUGUGUAUAUGCCUGUC
>chi-miR-221-3p	>chi-mir-374b
AGCUACAUUGUCUGCUGGGUUU	GAAGAAAUCCUACUCGGAUGGAUAUAAUACAACCUGCUAAGUGUCCUAGCACUUAUCAGGUUGUAUUAUCAUUGUCCGUGUCUAUGGCUCUCGUCUACCAGACUCUAAAUUCC
>chi-miR-222-3p	>chi-mir-376a
AGCUACAUCUGGCUACUGGGUCUC	UCCUGGACAGAAUCCUUCUUUGGUAUUUAAAAGGUAGAUUCUCCUUCUAUGAGUACAUUAUUUACGAUUAAUCAUAGAGGAAAAUCCACGUUUUCAGUAUCAAAUGCUGCUUGGA
>chi-miR-223-5p	>chi-mir-376b
UGUGUAUUUGACAAGCUGAGUUG	UCUUUCUUUGGUAUUUAAAAGGUGGAUAUUCCUUCUAUGUUUACGUGAUUCAUAGAUAAUCAUAGAGGAAAAUCCAUGUUUUCAGUAUCAAAUGCUACUCUGGA
>chi-miR-223-3p	>chi-mir-376c
UGUCAGUUUGUCAAAUACCCCA	GGACUAAAUCCUUCUUUGGUAUUUAAAAGGUGGAUAUUCCUUCUAUGUUUAUGUUAUUUAUGGUUAAACAUAGAGGAAAUUCCACGUUUUCAGUAUCAAAUGCUGCUUGGAA
>chi-miR-224-3p	>chi-mir-376d
AAAUGGUACCCUAGUGACUACA	GGGAUCCAUCCUCUUUGGUAUUUAAAAGGUAGAUUUUCCUUCUAUGGUUACGGGUUUGGUGAUUAAUCAUAGAGGAAAAUCCACAUUUUCAGUAUCAAAUGCUGCUUUGG
>chi-miR-224-5p	>chi-mir-376e
CAAGUCACUAGUGGUUCCGUUU	GCUCAAUGUUUGAUAUUCAAAAGGUGGAUAUUCCUUCUAUGUUUACAGGAUUGACAGCUAAACAUAGAGGAAAAUCCACAUUUUAAGUAUCUAAAUUUGCUUUUGA
>chi-miR-2284b	>chi-mir-377
UGAAAAGUUUGUUCGGGUUA	AAGAGGUAUCUUGGUGCUCAGGCCCUGCUGACAUUUGAUCCUUGAGCAGAGGUUGCCCUUGGUGAAUUCGCUUUAUUUAUGUUGAAUCACACAAAGGCAACUUUUGUUUGAGUAUCAAAUCCUGCUUGGGA
>chi-miR-2284d	>chi-mir-378
GAAACCUGAACAAACUUUUUGG	GCAGCCAGUGGGUGACAGAGCCACCCAGGGCUCCUGACUCCAGGUCCUGUGUGUUACCUCGAAAUAGCACUGGACUUGGAGUCAGAAGGCCUGAGUGGAAUCGCCUUCCC
>chi-miR-2284e	>chi-mir-379
AAAACUUGAAUGAACUCUUUGG	CCUGAUUCUGGGGUCAGCACCACUCCACGGUUCCUGCAGAGAUGGUAGACUAUGGAACGUAGGCUGUGUGAUUUCUGACCUAUGUAACAUGGUCCACUAACUCUCAGUAUCCAAUCCGUCCUCGGAGGGC
>chi-miR-2290	>chi-mir-380
CUGCCUCUGGUGGUCGGUUUGU	CCUUCCCACGGUACCUGAAAAGAUGGUUGACCACAGAACAUGCGCUGUCUCUAUGUCGUAUGUAAUGUGGUCCACGUCUUCUCAAUAUCAAAUUCAGUCGCAG
>chi-miR-2318	>chi-mir-381
CGUGUAUGAUGAAUUAUCUGACC	AGCGAUGGACCUGCCCAAUGCUACUACUGUUUGGUACUUAAAGCGAGGUUGCCCUUUGUAUAUUCGGUUUUUUGACGUAGAAUAUACAAGGGCAAGCUCUCUGUGAGUAUCAAACCUUGGACCCAGUC
>chi-miR-2331	>chi-mir-382
ACCCUGCAGCCAAAGAAGCU	CCCUGCUCUGUCUUGCCUCUGCCUUUCUGUGGUACUUGAAGAGAAGUUGUUCGUGGUGGAUUCGCUUUACUUAUGACGAAUCAUUCACGGACAACACUUUUUUCAGUACCAAAUACUACCUCUAAG
>chi-miR-2332	>chi-mir-383
CGGUUUAAGGUCUUGGAGACAAAG	CUCCACGUCACCUGCUCCUCAGAUCAGAAGGUGAUUGUGGCUUUGGGUGGAUAUUAAUCAGCCACAGCACUGCCUGGUCAGAAAGAGCAAGUGUCCUAGCCUUUUACCUCA
>chi-miR-2335	>chi-mir-3955
GAUAAUGAUGACUAACUGAAU	AUGGUUUGAAAGUGUGGGAUACAUUUGAUGGCUGAUCCUCUCACUACUUUAUACCUUGGGUAGUGGGAUUUUAGUCCAUCAUAGAGCAAGCAGAUUUGUUUUCACC
>chi-miR-23a	>chi-mir-3958
AUCACAUUGCCAGGGAUUUCC	CUGGUCUGAGAUGUUCGAAAGGAGGUUGUCCGUGAUGUAUUUGCUUUAUUUGUGGCAGAUAUUGCACGGUUGAUCUCUUUUCUUCAUCAAAUGCCUUCUUGAAG
>chi-miR-23b-3p	>chi-mir-3959
AUCACAUUGCCAGGGAUUACC	AUGGUCCGUGAUAGGGGAGUGGAUGGUUGAUCAGAGAACAUACAUUUUGUCAAUGAUGUAUGUCAACUGAUCCACAGUCCCUCCCUAUCCAGUCACUUCUC
>chi-miR-23b-5p	>chi-mir-409
UGGGUUCCUGGCAUGCUGAUUU	CCUCUCCAUGGUACGCGGGGAGAGGUUACCCGAGCAACUUUGCAUCUGGACGACGAAUGUUGCUCGGUGAACCCCUUUUCGGUAUCAAAAUCCAUCAGAGAGGCCAUCUGGGAG
>chi-miR-24-5p	>chi-mir-410
GUGCCUACUGAGCUGAUAUC	CACCUGCGGUCUGUGGAGUAGGCGCCACUUUGGGUACUUGAGGAGAGGUUGUCUGUGAUGAGUUCGCUUUAUUAAUGACGAAUAUAACACAGAUGGCCUGUUUUCAGUACCACCCACCCCUCGUG
>chi-miR-24-3p	>chi-mir-411a
UGGCUCAGUUCAGCAGGAAC	CCCCAGCCUCUGUCCUCGGCGUCCCUGUGUGGUACUCGGAGAGAUAGUAGACCGUAUAGCGUACGCUUUAUCUGUGACGUAUGUAACACGGUCCACUAACCCUCAGUAUCAAAUCCGUCCUCGAGGC
>chi-miR-2404	>chi-mir-411b
UUGCACUGCAUGGUAUCUG	CCAUUUCGCUGUAUGUGGAGAGAUGGUCGACCAUAAAACGUACGUGUGCUUUAUGACGUAUGUCACAUGGUCCACUAAUUCUCAGCAUCAGUCAGCCUGAGG
>chi-miR-2411-5p	>chi-mir-412
GUGGAGUGACUGUCAGAUGCAGCCAGC	AGGGAAGAACGUCAGUACCAGCAACCACUCGGGUACAGGACGGAUGGUCGACCAGUUGGAAAGUAAUUGUUUCUAAUGUACUUCACCUGGUCCACUAGCUGUCCGUACCCACUGCAGCCUGC
>chi-miR-2411-3p	>chi-mir-421
CUGAACUGUCUUACUCCCACAUC	GUAUUCGCAGUGCCUAAUUCGGUGCACAUUGUAGGCCUCAUUAAAUGUUUGUUGAAUGAAAAAAUGAAUCAUCAACAGACAUUAAUUGGGCGCCUGCUCUGUGAUCUCCAUG
>chi-miR-2432	>chi-mir-423
AGGAUUCUAGGCUUAGAGGU	ACUUGUGAGGAAAUAAAGGAAGUUAGGCUGAGGGGCAGAGAGCGAGACUUUUCUAUUUUCCAAAAGCUCGGUCUGAGGCCCCUCAGUCUUGCUUCCUACCCCGCGCUUGAGUUUCUCCCC
>chi-miR-2483-5p	>chi-mir-424
CGUCAACCAUCCAGCUGUUUGA	UCGUUGACUCCAAGGGGAUACAGCAGCAAUUCAUGUUUUGAAGUGCUUUAAACGGUUCAAAACGUGAGGCGCUGCUAUACCCCCUUGCGAGGAAGUAGGAAGGUGGGGU
>chi-miR-2483-3p	>chi-mir-425
AAACAUCUGGUUGGUUGAGAGA	AAAGUGCUUUGGAAUGACACGAUCACUCCCGUUGAGUGGGCACCCAAGAAGCCAUCGGGAAUGUCGUGUCCGCCCAGUGCUCUUUC
>chi-miR-25-3p	>chi-mir-429
CAUUGCACUUGUCUCGGUCUGA	AGCCUGCCGAUGGGCGUCUUACCAGACACGGUUAGAUCUGGUCCUUCUGUCUAAUACUGUCUGGUAAUGCCGUCCAUCCCCGGC
>chi-miR-25-5p	>chi-mir-432
AGGCGGAGACUUGGGCAAUUGCU	GCAUGACUCCUCCAAGUCUUGGAGUAGGUCAUUGGGUGGAUCCUUUAUUUCCCUAUGUGGGCCACUGGAUGGCUCCUCCAUGUCUUGGCG
>chi-miR-26a-5p	>chi-mir-433
UUCAAGUAAUCCAGGAUAGGCU	ACCCAGUGGCCGGGGAGAAGUACGGUGAGCCUGUCAUUGUUCAGAGAGGCUAGAUCCUCCUUGUUGAGAAGGAUCAUGAUGGGCUCCUCGGUGUUCUCCAGGUAGCGGCACCACACCAUGAAGGCAGCCC
>chi-miR-26a-3p	>chi-mir-449a
CCUAUUCUCGGUUACUUGCACG	UGUGUGAUGGGUUGGCAGUGUAUUGUUAGCUGGUUGAAUAUGUGAGUGCCAUCAGCUAACAUGCAACUGCUAUCUUAUUGCAUGUAUA
>chi-miR-26b-5p	>chi-mir-450
UUCAAGUAAUUCAGGAUAGGUU	CAAAGAAAGAUGCUAAACUAUUUUUGCGAUGUGUUCCUAAUAUGUAAUCUAAAUGUAUUGGGAACAUUUUGCAUUCAUAGUUUUGUAUCAAUA
>chi-miR-26b-3p	>chi-mir-451
CCUGUUCUCCAUUACUUGGCUC	CUUGGGGUGGCGAGGAAACCGUUACCAUUACUGAGUUUAGUAAUGGUAACGGUUCUCUUGCUGCACCCAGA
>chi-miR-27a-5p	>chi-mir-454
AGGGCUUAGCUGCUUGUGAGCA	CUGUUUAUUACCAGAUCCUAGAACCCUAUCGAUAUUGUCUCUGCUGUGUAAAUAGCUCUGAGUAGUGCAAUAUUGCUUAUAGGGUUUUGGUGUUUGGGAAGAACAAUGGGCAGG
>chi-miR-27a-3p	>chi-mir-455
UUCACAGUGGCUAAGUUCCG	GCGAGUGCCCGCGCCCUUCCCUGGCGUGAGGGUAUGUGCCUUUGGACUACAUCGUGGAAGCCAGCACCAUGCAGUCCAUGGGCAUAUACACUUGCCUCAAGGCCUAUGUCAUC
>chi-miR-27b-5p	>chi-mir-483
AGAGCUUAGCUGAUUGGUGAAC	GGGGAGGGCGGGAAGAAAGGAGGGCGUGGUCUGUGCAGCUCCUCACUCCUCUCCUCCCGUCUUCUCCU
>chi-miR-27b-3p	>chi-mir-485
UUCACAGUGGCUAAGUUCUGC	CAAGUGUCCACUUAUGGUACUUGAAGAGAGGCUGGCCGUGAUGAAUUCGAUUCAUCAAAGCGAGUCAUACACGGCUCUCCUCUCUUUUAGUGUCAAAUUCUGCCUCGGAGGGCUU
>chi-miR-28-5p	>chi-mir-487a
AAGGAGCUCACAGUCUAUUGA	GUUAGCCUUUGGUACUUGAAGAGUGGUUAUCCCUGCUGUGUUCGCUGUAUUUAUGACGAAUCAUACAGGGACAUCCAGUUUUUCAGUAUCAAAUACUGCUCUG
>chi-miR-28-3p	>chi-mir-487b
CACUAGAUUGAGAGCUCCUGGA	UUUCUUUCCCGUGCUAACCUUUGGUACUUGGAGAGUGGUUAUCCCUGUCCUGUUCGUUUUACUCAUGUCGAAUCGUACAGGGUCAUCCACUUUUUCAGUAUCAAGAGCGCAGACCGUA
>chi-miR-296-3p	>chi-mir-490
AGGGUUGGGCGGAGGCUUUCCU	UGGAGACCUUGCUGGUUUGGAAAGUUCAUUGUUCGACACCAUGGAUCUCCAGGUGGGUCACGUUUAGAGAUACACCAACCUGGAGGACUCCAUGCUGUUGAGCUGUUCACAAGCAGCGGACACUUCUA
>chi-miR-29a-3p	>chi-mir-491
UAGCACCAUCUGAAAUCGGUU	GGGAAUUGACUUAGCUGGGUAGUGGGGAACCCUUCCAUGAGGAGUAGAACACUCCUUAUGCAAGAUUCCCUUCUACCUGACUGGGUUGGAGUCAUAUCCUG
>chi-miR-29a-5p	>chi-mir-493
ACUGAUUUCUUUUGGUGUUCA	GGGGCUCCCUCUGGCCCCCAGGGCCUUGUACAUGGUAGGCUUUCAUUCAUUCGUUUGCACAUUCGGUGAAGGUCUACUGUGUGCCAGGCCCUGUGCCAGGCAGCAAGUAAAUGGA
>chi-miR-29b-3p	>chi-mir-494
UAGCACCAUUUGAAAUCAGU	UUUUUGACCAGGGCUUAUCUUCGAUACUUGAAGGAGAGGUUAUCCGUGUUGUCUUCUCUUUAUUUAUGAUGAAACAUACACGGGAAACCUCUUUUUUAGUAUCAAAUCCCACC
>chi-miR-29b-5p	>chi-mir-495
CUGGUUUCACAUGGUGGCUUAGA	GCACGUCCGUGCCCAUCAGGGCUGACCGCUGGUACCUGAAAAGAAGUCGCCCAUGUUCUUUUCGCUUGAUAUGUGACGAAACAAACAUGGUGCACUUCUUUUUCGGUGUCAAAUCUCAGCG
>chi-miR-29c-5p	>chi-mir-496
UGACCGAUUUCUCCUGGUGUUCA	GACACGUCAGAAGCCAGCAUCCGAGUCGGGUACUCGAAUGGAGGUUGUCCAUGGUGUGUUCAUUUUAUUUAUGAUGAGUAUUACAUGGCCAAUCUCCUUUCAGUACUAAAUUCUUCUUGGG
>chi-miR-29c-3p	>chi-mir-497
UAGCACCAUUUGAAAUUGGUU	CCACCCCAGUCCUGCUCCCGCCCCAGCAGCACACUGUGGUUUGUACGGCACUGUGGCCACGUCCAAACCACACUGUGAUGUUAGAGCGAGGGUGGGGGAGGCGCCGCUGAGGC
>chi-miR-301a-5p	>chi-mir-499
GCUCUGACUUUAUUGCACUAC	UCUGUCCCCUGCACCCGGGGCGGGCGGCUGUUAAGACUUGCAGUGAUGUUUAACUCCUCUCCACGUGAACAUCACAGCAAGUCUGUGCUGCUUCCCGUCCCCACGCUGCCUGGGCAGGGU
>chi-miR-301a-3p	>chi-mir-500
CAGUGCAAUAGUAUUGUCAAAGC	GCUCCCCCUCUCUAAUCCUUGCUACCUGGGUGAGAGUGCUUUCUGAAUGCAAUGCACCUGGGCAAGGAUUCUGAGAGAGGGAGC
>chi-miR-301b	>chi-mir-502a
CAGUGCAAUGAUAUUGUCAAAGC	UGCCCACCCCUCUAAUCCUUGCUCUCUGGGUGCUAGUGCUGUCUCCAUGCGAUGCACCUGGACAAGGAUUCAGAGAGGGUGGGCU
>chi-miR-30a-5p	>chi-mir-502b
UGUAAACAUCCUCGACUGGAAGCU	GCUCCCCUCUCUAAUUCUUGCUCCCCAGGUGAGAGUGCUUUGUGAAUGCAAUCCACCUGGGCAAGGAUUCUGAAUGUGAGAGC
>chi-miR-30a-3p	>chi-mir-504
CUUUCAGUCGGAUGUUUGCAG	GCUGCUGUUGGGAGACCCUGGUCUGCACUCUGUCUGUAUGCUUACUGAAGGGAGCGCAGGGCAGGGUUUCCCAUACAGAGGGCACAGGCAACCA
>chi-miR-30b-5p	>chi-mir-505
UGUAAACAUCCUACACUCAGCU	UAAAUUGAUGCACCCAGUGGGGGAGCCAGGAAGUAUUGAUGUUUCUGCCAGUUUAGCGUCAACACUUGCUGGUUUCCUCUCUGGAGCAUCACUAAAUUCGUGGAUUUUCA
>chi-miR-30b-3p	>chi-mir-532
CUGGGAGGUGGAUGUUUACUUC	GACUUGCUUUCUCUCUUACAUGCCUUGAGUGUAGGACCGUUGGCAUCUUAAUUACCCUCCCACACCCAAGGCUUGCAGGAGGGCCAGCCUUUUCCUCCCUC
>chi-miR-30c-3p	>chi-mir-542
CUGGGAGAGGGUUGUUUACUC	GUCAAGGAUGCACAGACCUCAGACAUCUCGGGGAUCAUCAUGUCACGAGAUACCACUGUGCACUUGUGACAGAUUGAUAACUGAAAGGUCUGGGAGCCGCUCAUCUUCA
>chi-miR-30c-5p	>chi-mir-543
UGUAAACAUCCUACACUCUCAGC	GCUGAGCUGCCGAAUGAUCCUGACCUGUGGUGCUUAAGGAGAAGUUGCCCGUGUCUUUUUCGCUUUAUAUGUGACGAAACAUUCGCGGUGCACUUCUUUUUCAGUAUCCAAUUCAGCCUCGAA
>chi-miR-30d-3p	>chi-mir-544
UUUCAGUCAGAUGUUUGCUGC	UCAGAUUUUCAUCACCUAGGGAUCUUGUUAAAAGGCAGAUUCUGAUUCAGGGACCAAGAUUCUGCAUUUUUAGCAAGUUCCCAAGUGAUGCUAAUGCUUCU
>chi-miR-30e-3p	>chi-mir-545
CUUUCAGUCGGAUGUUUACAG	CCCAGCCUGGCACAUUCGUAGGCCUCAGUAAAUGUUUAUUGGAUGAAUAAAUGAAUGGCUCAUCAACAAACAUUUAUUGUGUGCCUGCAAACGUGAUCUCCACAGG
>chi-miR-30e-5p	>chi-mir-582
UGUAAACAUCCUUGACUGGAAGCU	CAAUCUGUACUCUUUGGUUACAGUUGUUCAACCAGUUACUAAUCUAACUAAUUGUAACCAGUUGAACAACUGAACCCAAAGGGUGCAAAGUGAAAACAUUUCAUUG
>chi-miR-30f-5p	>chi-mir-592
UGUAAACACCCUACACUCUCAGC	UGAUAUUAUGCCAUGACAUUGUGUCAAUAUGCGAUGAUGUGUGUGAUGGCACAGCGUCAUCACGUGGUGACGCAACAUCAUGACGUAAGACGUCCCAACGGCCAAUUAA
>chi-miR-30f-3p	>chi-mir-628
CUGGGAGGAGGCUGUUUACUCU	AUAGCUAUUGUGUCACUUCCUCAUGCUGACAUAUUUACUAGAGGGUAAAAUUAAUAACCUUCUAGUAAGAGUGGCAGUCGAAGGGAAGGGCUCAUCUGACUUCUGGAA
>chi-miR-320-3p	>chi-mir-655
AAAAGCUGGGUUGAGAGGGCGA	UUCGUUUCAGAACUGUUCAGGGAUAUUUGAGGAGAGGUUAUCCGUGUUAUGUUCGCUUGGCUCAUCAUGAAUAAUACAUGGUUAACCUCUCUUUGAAUAUCAAACUCUGCCUCGAGG
>chi-miR-323a-3p	>chi-mir-656
CACAUUACACGGUCGACCUCU	CUGAAAUAGGUUGCCUGUGAGGUGUUCACUUUUCUAAACGAUGAAUAUUAUACAGUCAACCUCUUUCCGAUAUCGAAUC
>chi-miR-323b	>chi-mir-660
CACAAUACACGGUCGGCCUCU	CUGCUCCUUCUCCCGUACCCAUUGCAUAUCGGAGCUGUGAAUGCUCAAAGCACCUCCUAUGUGCAUGGAUUACAGGAG
>chi-miR-324-5p	>chi-mir-665
CGCAUCCCCUAGGGCAUUGGUGU	CCUGGAGGAGGGUCUCCUUGAGGGGUCUUGGCCUCUGCCCAGGACUCUUUCAUGACCAGUAGGCCGAGGCCCCUCACAGGCGGCUGCUUACUCUCC
>chi-miR-324-3p	>chi-mir-671
ACUGCCCCAGGUGCUGCUGGG	GCCGCCGACCUGGCAGGCCAGGAAGAGGAGGAAGCCCUGGAGGGGCUGGAGGUGAUGGAUGUUUUCCUCCGGUUCUCAGGGCUCCACCUUUUCCGGGCCGUGGAGCCAGGGCUGGUGCAGA
>chi-miR-326-5p	>chi-mir-7
CCUCGUCUGUCUGUUGGGCU	UUAUACAGAGCCUGUAGAAAAUGUAGAAGAUUCAGUGGAUGUUGGUCUAGUUCUGUGUGGAAGACUAGUGAUUUUGUUGUUUUUAGAUAACUGAAUCGACAACAAAUCACAGUCUGCCAUAUGGCACAGGCCAUGCCUCUACAGGAC
>chi-miR-326-3p	>chi-mir-708
CCUCUGGGCCCUUCCUCCAGC	CUGUGUGUGAAGUGGUAACUGCCCUCAAGGAGCUUACAAUCUAGCUGGGGGUAAACGACUUGCACAUGAACGCAUCUAGACUGUGAGCUUCUAGAGGGCAGGGACCUUACCCUA
>chi-miR-328-3p	>chi-mir-758
CUGGCCCUCUCUGCCCUUCCGU	CCACGUGCCUGGGUACAUGAGGUGGUUGACCAGAGAGCACACGCUUCAUUUGUGCCGUUUGUGACCUGGUCCACUAACCCUCAGUAUCUAAUCCCCUCUUG
>chi-miR-329a-5p	>chi-mir-767
AAUUGGUGGUACUUGAGGA	UUUGUAUUAUAGGUUUUUGCUCGUGCACCAUGGUUGUCUGAGCAUGCAGCCUGCUUGUCUGCUCAUACCCCAUGGUUCCCGAGCAGGAACCGUCACUGCUUACUG
>chi-miR-329a-3p	>chi-mir-873
AACACACCUGGUUAACCUUU	UAAGUUUGUGUGCAUUUGCAGGAACUUGUGAGUCUCCUAUUGAACAUGAACAGGAGGCUGAUGAGUUCCCGGGAACACCCACAAAUCUUCCUACUCAUU
>chi-miR-329b-3p	>chi-mir-874
AACACACCUGGUUAACCUCU	GCUCCUUCGGAUGAAUUUUUGGUGUUAGCCCUGCGGCCCCACGCACCAGGGUAAGAGAGACUCGCUUCCUGCCCUGGCCCGAGGGACCGACUGGCUGGGCCUGCCUUCUG
>chi-miR-330-3p	>chi-mir-876
CAAAGCACACGGCCUGCAGAGA	UGAAGUGCUGUGGAUUUCUUUGUGAAUCACCAUAUCUAAGCUAAUGUGGUGGUGGUUUACAAAGUAAUUCAUAGUGCUUCA
>chi-miR-330-5p	>chi-mir-877
UCUCUGGGCCUGUGUCUUAG	CUGCCGAGAGGCUCGAGAAGGUAGAGGAGAUGGCGCAGGGGACACGAGCUAAAAUGGGGGGCUCCUGGGACCCCCCAACAUGUGUCCUCUUCUCCCUCCUCCCAGGUGUACG
>chi-miR-331-3p	>chi-mir-9
CCCCUGGGCCUAUCCUAGAAC	UCUCUUUGGUUAUCUAGCUGUAUGAGUGCCACAGAGCCGUCAUAAAGCUAGAUAACCGAAAGUAGAAAUGACUCUCA
>chi-miR-331-5p	>chi-mir-92a
UCUAGGUAUGGUCCCAGGGAU	GGAAAAUCAAACCCCUUUCUACACAGGUUGGGAUCAGUUGCAAUGCUGUGUUUCUGUAUGGUAUUGCACUUGUCCCGGCCUGUUGAGUUUGGUGGGGAU
>chi-miR-335-3p	>chi-mir-93
UUUUUCAUUAUUGCUCCUGACC	CUGGGGGCUCCAAAGUGCUGUUCGUGCAGGUAGUGUGAUCACCUGACCUACUGCUGAGCCAGCACUUCCCGAGCCC
>chi-miR-335-5p	>chi-mir-96
UCAAGAGCAAUAACGAAAAAU	CCACUACCAUCUGCUUGGCCGACUUUGGCACUAGCACAUUUUUGCUUGUGUCUCUCCGCUCUGAGCAAUCAUGUGCAGUGCCAAUAUGGGAAAAGCAGGAUGC
>chi-miR-338-5p	>chi-mir-98
AACAAUAUCCUGGUGCUGAGU	AGGACUCUGCUCAUGCUGGGGUGAGGUAGUAAGUUGUAUUGUUGUGGGGUAGGGAUUUUAGGCCCCAAUUAGAAGAUAACUAUACAACUUACUACUUUCCCUGGUGUGUAGCACAUUCA
>chi-miR-338-3p	>chi-mir-99a
UCCAGCAUCAGUGAUUUUGUU	CCCAUUGGCAUAAACCCGUAGAUCCGAUCUUGUGGUGAAGUGGACCGCACAAGCUCGCUUCUAUGGGUCUGUGUCAGUGUG
>chi-miR-33a-3p	>chi-mir-99b
CAAUGUUUCCACAGUGCAUCA	GGCACCCACCCGUAGAACCGACCUUGCGGGGCCUUCGCCGCACACAAGCUCGUGUCUGUGGGUCCGUGUC
>chi-miR-33a-5p
GUGCAUUGUAGUUGCAUUGC
>chi-miR-33b-3p
CAGUGCCUCGGCAGUGCAGCC
>chi-miR-340-3p
UCCGUCUCAGUUACUUUAUAGC
>chi-miR-340-5p
UUAUAAAGCAAUGAGACUGAUU
>chi-miR-342-5p
AGGGGUGCUAUCUGUGGUUGAGG
>chi-miR-342-3p
UCUCACACAGAAAUCGCACCCA
>chi-miR-3431-3p
AUCUAGAGGACUGACUGAAAUU
>chi-miR-3431-5p
CCUCAGUCAGCCUUGUGGAUGU
>chi-miR-3432-3p
CAGCAACUAAAGAUCCCUCAGG
>chi-miR-3432-5p
UGCGGGAUCUUUAGUUGUGGCG
>chi-miR-345-5p
GCUGACUCCUAGUCCAGUGCU
>chi-miR-345-3p
CCCUGAACUAGGGGUCUGGAGG
>chi-miR-346-5p
UGUCUGCCCGCAUGCCUGCCUCU
>chi-miR-34a
UGGCAGUGUCUUAGCUGGUUGU
>chi-miR-34b-5p
AGGCAGUGUAAUUAGCUGAUUGU
>chi-miR-34b-3p
AAUCACUAGUUCCACUGCCAUC
>chi-miR-34c-5p
AGGCAGUGUAGUUAGCUGAUUGC
>chi-miR-34c-3p
AAUCACUAACCACACGGCCAGG
>chi-miR-361-3p
UCCCCCAGGUGUGAUUCUGAUU
>chi-miR-361-5p
UUAUCAGAAUCUCCAGGGGUAC
>chi-miR-362-5p
AAUCCUUGGAACCUAGGUGUGAGU
>chi-miR-362-3p
AACACACCUAUUCAAGGAUUC
>chi-miR-363-5p
CGGGUGGAUCACGAUGCAAUUU
>chi-miR-363-3p
AAUUGCACGGUAUCCAUCUGCG
>chi-miR-365-3p
UAAUGCCCCUAAAAAUCCUUAU
>chi-miR-369-5p
AGAUCGACCGUGUUAUAUUCG
>chi-miR-369-3p
AAUAAUACAUGGUUGAUCUUU
>chi-miR-374a-3p
CUUAUCAGGUUGUAUUGUAAUU
>chi-miR-374a-5p
UUAUAAUACAACCUGAUAAGU
>chi-miR-374b-5p
AUAUAAUACAACCUGCUAAGUG
>chi-miR-374b-3p
CUUAUCAGGUUGUAUUAUCAUU
>chi-miR-376a
GUAGAUUCUCCUUCUAUGAGU
>chi-miR-376b-5p
GGUGGAUAUUCCUUCUAUGUUU
>chi-miR-376b-3p
AUCAUAGAGGAAAAUCCAU
>chi-miR-376c-3p
AACAUAGAGGAAAUUCCACGU
>chi-miR-376d
AUCAUAGAGGAAAAUCCACAU
>chi-miR-376e-3p
AACAUAGAGGAAAAUCCACAUU
>chi-miR-377
AAUCACACAAAGGCAACUUUUG
>chi-miR-378-5p
CUCCUGACUCCAGGUCCUGUGU
>chi-miR-378-3p
ACUGGACUUGGAGUCAGAAGGC
>chi-miR-379-5p
UGGUAGACUAUGGAACGUAGG
>chi-miR-379-3p
UAUGUAACAUGGUCCACUAAC
>chi-miR-380-5p
AUGGUUGACCACAGAACAUGCGC
>chi-miR-380-3p
UAUGUAAUGUGGUCCACGUCU
>chi-miR-381
UAUACAAGGGCAAGCUCUCUGU
>chi-miR-382-5p
GAAGUUGUUCGUGGUGGAUUCG
>chi-miR-382-3p
AAUCAUUCACGGACAACACUU
>chi-miR-383
AGAUCAGAAGGUGAUUGUGGCUU
>chi-miR-3955-5p
UUUGAUGGCUGAUCCUCUCACU
>chi-miR-3955-3p
UGGGAUUUUAGUCCAUCAUAGAG
>chi-miR-3958-3p
AGAUAUUGCACGGUUGAUCUCU
>chi-miR-3959-3p
UGUAUGUCAACUGAUCCACAGU
>chi-miR-3959-5p
GGUUGAUCAGAGAACAUACAUU
>chi-miR-409-3p
GAAUGUUGCUCGGUGAACCCC
>chi-miR-409-5p
AGGUUACCCGAGCAACUUUGCAU
>chi-miR-410-3p
AAUAUAACACAGAUGGCCUGU
>chi-miR-410-5p
CGCCACUUUGGGUACUUGAGGAG
>chi-miR-411a-5p
AUAGUAGACCGUAUAGCGUAC
>chi-miR-411a-3p
UAUGUAACACGGUCCACUAAC
>chi-miR-411b-3p
UAUGUCACAUGGUCCACUAAU
>chi-miR-411b-5p
UGGUCGACCAUAAAACGUACGU
>chi-miR-412-3p
ACUUCACCUGGUCCACUAGCU
>chi-miR-412-5p
UGGUCGACCAGUUGGAAAGUAAU
>chi-miR-421-3p
AUCAACAGACAUUAAUUGGGCGC
>chi-miR-423-3p
AGCUCGGUCUGAGGCCCCUCAGU
>chi-miR-423-5p
UGAGGGGCAGAGAGCGAGACUUU
>chi-miR-424-5p
CAGCAGCAAUUCAUGUUUUGA
>chi-miR-424-3p
CAAAACGUGAGGCGCUGCUAU
>chi-miR-425-3p
CAUCGGGAAUGUCGUGUCCGCC
>chi-miR-425-5p
AAUGACACGAUCACUCCCGUUGA
>chi-miR-429
UAAUACUGUCUGGUAAUGCCG
>chi-miR-432-5p
UCUUGGAGUAGGUCAUUGGGUGG
>chi-miR-432-3p
ACUGGAUGGCUCCUCCAUGUCU
>chi-miR-433
AUCAUGAUGGGCUCCUCGGUGU
>chi-miR-449a-5p
UGGCAGUGUAUUGUUAGCUGG
>chi-miR-450-5p
UUUUGCGAUGUGUUCCUAAU
>chi-miR-450-3p
AUUGGGAACAUUUUGCAU
>chi-miR-451-3p
UUUAGUAAUGGUAACGGUUCU
>chi-miR-451-5p
AAACCGUUACCAUUACUGA
>chi-miR-454-5p
ACCCUAUCGAUAUUGUCUCUG
>chi-miR-454-3p
UAGUGCAAUAUUGCUUAUAGGGU
>chi-miR-455-5p
UAUGUGCCUUUGGACUACAUCG
>chi-miR-455-3p
GCAGUCCAUGGGCAUAUACACU
>chi-miR-483
CACUCCUCUCCUCCCGUCUUCU
>chi-miR-485-5p
AGAGGCUGGCCGUGAUGAAUUC
>chi-miR-485-3p
AGUCAUACACGGCUCUCCUCUCU
>chi-miR-487a-3p
AAUCAUACAGGGACAUCCAGUU
>chi-miR-487b-3p
AAUCGUACAGGGUCAUCCACUU
>chi-miR-490
CAACCUGGAGGACUCCAUGCUGU
>chi-miR-491-3p
CUUAUGCAAGAUUCCCUUCUAC
>chi-miR-491-5p
AGUGGGGAACCCUUCCAUGAGG
>chi-miR-493-3p
UGAAGGUCUACUGUGUGCCAGG
>chi-miR-493-5p
UUGUACAUGGUAGGCUUUCAUU
>chi-miR-494
UGAAACAUACACGGGAAACCUCU
>chi-miR-495-3p
AAACAAACAUGGUGCACUUCUU
>chi-miR-496-3p
UGAGUAUUACAUGGCCAAUCU
>chi-miR-496-5p
GAGUCGGGUACUCGAAUGGA
>chi-miR-497-5p
AGCAGCACACUGUGGUUUGUAC
>chi-miR-497-3p
UCCAAACCACACUGUGAUGUU
>chi-miR-499-5p
UUAAGACUUGCAGUGAUGUUU
>chi-miR-500-3p
AUGCACCUGGGCAAGGAUUCU
>chi-miR-500-5p
UAAUCCUUGCUACCUGGGUGAGA
>chi-miR-502a
AUGCACCUGGACAAGGAUUC
>chi-miR-502b-5p
UAAUUCUUGCUCCCCAGGUGAG
>chi-miR-502b-3p
AUCCACCUGGGCAAGGAUUCUGAA
>chi-miR-504
AGACCCUGGUCUGCACUCUGU
>chi-miR-505-3p
UCAACACUUGCUGGUUUCCUCU
>chi-miR-532-3p
CCUCCCACACCCAAGGCUUGC
>chi-miR-532-5p
CAUGCCUUGAGUGUAGGACCGU
>chi-miR-542-3p
UGUGACAGAUUGAUAACUGA
>chi-miR-542-5p
UCGGGGAUCAUCAUGUCACGAGA
>chi-miR-543-5p
ACCUGUGGUGCUUAAGGAG
>chi-miR-543-3p
AAACAUUCGCGGUGCACUUCU
>chi-miR-544-5p
UCUUGUUAAAAGGCAGAUUCU
>chi-miR-545-5p
CUCAGUAAAUGUUUAUUGGAU
>chi-miR-545-3p
UCAACAAACAUUUAUUGUGUGC
>chi-miR-582-5p
UACAGUUGUUCAACCAGUUACU
>chi-miR-592
UUGUGUCAAUAUGCGAUGAUGU
>chi-miR-628-5p
AUGCUGACAUAUUUACUAGAGGG
>chi-miR-655
AUAAUACAUGGUUAACCUCUCU
>chi-miR-656
AAUAUUAUACAGUCAACCUCU
>chi-miR-660
UACCCAUUGCAUAUCGGAGCUGU
>chi-miR-665
ACCAGUAGGCCGAGGCCCCU
>chi-miR-671-3p
UCCGGUUCUCAGGGCUCCACC
>chi-miR-671-5p
AGGAAGCCCUGGAGGGGCUGGAGG
>chi-miR-7-5p
UGGAAGACUAGUGAUUUUGUUGUU
>chi-miR-7-3p
AACAAAUCACAGUCUGCCAUA
>chi-miR-708-3p
CAUCUAGACUGUGAGCUUCUAGA
>chi-miR-708-5p
AAGGAGCUUACAAUCUAGCUGGG
>chi-miR-758
UUUGUGACCUGGUCCACUAACC
>chi-miR-767
UGCACCAUGGUUGUCUGAGCAU
>chi-miR-873-5p
UGCAGGAACUUGUGAGUCU
>chi-miR-873-3p
GAGGCUGAUGAGUUCCCGGGAA
>chi-miR-874-5p
CGGCCCCACGCACCAGGGUAAGA
>chi-miR-874-3p
CUGCCCUGGCCCGAGGGACCGAC
>chi-miR-876-5p
UGGAUUUCUUUGUGAAUCACC
>chi-miR-876-3p
UGGUGGUUUACAAAGUAAUUC
>chi-miR-877-5p
GUAGAGGAGAUGGCGCAGGGG
>chi-miR-877-3p
UCCUCUUCUCCCUCCUCCCAGG
>chi-miR-9-5p
UCUUUGGUUAUCUAGCUGUAUGA
>chi-miR-9-3p
AUAAAGCUAGAUAACCGAAA
>chi-miR-92a-5p
AGGUUGGGAUCAGUUGCAAUGCU
>chi-miR-92a-3p
UAUUGCACUUGUCCCGGCCUGU
>chi-miR-93-5p
CAAAGUGCUGUUCGUGCAGGUAG
>chi-miR-93-3p
ACUGCUGAGCCAGCACUUCCCGA
>chi-miR-96
UUUGGCACUAGCACAUUUUUG
>chi-miR-98-3p
CUAUACAACUUACUACUUUCCC
>chi-miR-98-5p
UGAGGUAGUAAGUUGUAUUGUU
>chi-miR-99a-5p
AACCCGUAGAUCCGAUCUUGU
>chi-miR-99a-3p
CAAGCUCGCUUCUAUGGGUCUGU
>chi-miR-99b-3p
CAAGCUCGUGUCUGUGGGUC
>chi-miR-99b-5p
CACCCGUAGAACCGACCUUGCG
