# Supplementary material for: Chi-miR-30b-5p inhibits dermal papilla cells proliferation by targeting CaMKIIδ gene in cashmere goat
Source: BMC Genomics. 2020 Jun 26;21:430. doi: 10.1186/s12864-020-06799-1 (PMC7318507; doi:10.1186/s12864-020-06799-1)
Supplement: Supplementary file 4 — Additional file 4. The information of novel miRNAs. [file 12864_2020_6799_MOESM4_ESM.xlsx]

## Sheet: Sheet1
Additional file4 the information of novel miRNAs
novel miRNA name	novel mature miRNA sequence	novel miRNA precursors name	position in goat genome	novel miRNA precursor sequence
novel_100	ugagaccuccggguucugagcu	novel_100	chr18:51962488..51962596:+	ugagaccuccggguucugagcugugauguugcuuccgagcugggaucucuggggucucggu
novel_106	gagagaucagaggcgcagagu	novel_106	chr1:63383352..63383461:-	gagagaucagaggcgcagagugcgucaaugucaaugaagccugugccuuuuaccucuuua
novel_119	uaugugggacgguaaaccgcuu	novel_119	chr21:62827915..62828023:+	ugguuuaccgucccacauacauucugaauauguaugugggacgguaaaccgcuu
novel_140	auagccaguuggggaagaaugc	novel_140	chr23:28443883..28443994:+	auagccaguuggggaagaaugcccgugucuuaaagugagaaggcuuguucuccaaccuggcucuuu
novel_15	ugagguaguagguuguauaguu	novel_15	chr8:83553946..83554055:+	ugagguaguagguuguauaguuuuagggucacacccaccacugggagauaacuauacaaucuacugucuuucc
novel_159	uuggacacuucaguacugcuaca	novel_159	chr21:57036713..57036825:-	uuggcagucagauauuguuuaacagaugaagugguuucuguuggacacuucaguacugcuaca
novel_164	guuuccggucgcugugcucucg	novel_164	chr11:59328963..59329073:-	guuuccggucgcugugcucucgccugagcaguagggcgaggcucggcgguccggaaacuuu
novel_168	gaaaaggucguucggguuuuua	novel_168	chr13:57755596..57755706:-	gaaaaggucguucggguuuuuacagcagauguucuggaaagaccugaaugaacuuuuugg
novel_177	ccucauguggaaucuuuaguug	novel_177	chr5:92226239..92226348:+	acuaaagauuccacaugcuguacaacaaagugaaucagauguaccucauguggaaucuuuaguug
novel_178	aguacuggagcuccacaugcaug	novel_178	KB009921.1:25714..25826:-	uguguguggauggcaguagcugacagcuuuacagcaguacuggagcuccacaugcaug
novel_180	agcugguguugugaaucaggccgu	novel_180	chr22:15765384..15765496:+	agcugguguugugaaucaggccgucgccaaucagagaacggcuacuucacaacaccagggu
novel_187	uugcucccuccacacuuccaga	novel_187	chr19:47232684..47232794:-	aggaagugaggaaggagccagagcugcagcugaaaugagcugauggauccuugcucccuccacacuuccaga
novel_188	ucacugggcauccucugcuuua	novel_188	chr21:62341526..62341637:-	aaguacaggaugcccaaugaauuaaauccaucuaaauacauuucacugggcauccucugcuuua
novel_189	uaaaguucauuuggguucuucu	novel_189	AJPT01318019.1:363..471:+	uaaaguucauuuggguucuucugcaccaucuuacggaaaaaaacaaaugaacuuuu
novel_192	aaacucgugucugauucguu	novel_192	chr4:92505560..92505667:+	acgaaucagacacgaguuugaggaucaggaaggaaucaaacucgugucugauucguu
novel_203	aaaggauucugcugucggucccacu	novel_203	chr21:62866079..62866187:+	aaaggauucugcugucggucccacuccaaaguucgaaaaauggguggugggcacagaauccggcc
novel_214	aggccaaagcaaacgacugugc	novel_214	chr11:14480644..14480754:+	acagucguuugcuuuggccucuaaacagauccgugguagaggccaaagcaaacgacugugc
novel_217	guacguggaugcugaaggucaga	novel_217	chr21:62846471..62846582:+	guacguggaugcugaaggucagagggaagugcuucugucuccacguguguucuccaggccucugaccuuccugcaucccguu
novel_223	cucggagaguggagcugugggugu	novel_223	chr21:62866472..62866583:+	cucggagaguggagcugugggugucagggucaggcacacgcacagcaccucacugagc
novel_225	agcugguguugugaaucaggccg	novel_225	chr18:24319816..24319925:+	agcugguguugugaaucaggccgacgagcagcgcauccucuuacccggcuauuucacgacaccagggu
novel_228	gaaaguguaaggcaaggucuggu	novel_228	chr15:22584174..22584285:-	gaaaguguaaggcaaggucugguuccuuccuacuucaccagccuucccuuaaacuuucuuc
novel_232	cgguuuaccgucccacauacaua	novel_232	chr21:62827932..62828039:-	cgguuuaccgucccacauacauauucagaauguaugugggacgguaaaccau
novel_237	gcgacccauacuugguuucaga	novel_237	chr1:97002936..97003046:-	gaaaucaagcgugggugagaccuggugcagaacaggaaggcgacccauacuugguuucaga
novel_25	ucccugagacccuaacuugugau	novel_25	chr15:31050742..31050853:-	ucccugagacccuaacuugugauguuuaccguuuaaauccacggguuaggcucuugggagcu
novel_255	cuggacgugggcagcucgcgu	novel_255	chr18:35661056..35661165:-	aaggaguugcccgcgguccaguggguuacaguucacuggacgugggcagcucgcgu
novel_256	aacucccgguaggcaacgcgc	novel_256	chr13:61256345..61256455:-	aacucccgguaggcaacgcgccggccgugcuucaaagcuaauggaaggaggcgcgcugcaugccgggaggau
novel_257	aacugcucgaguuuugucucugc	novel_257	chr12:49978326..49978437:-	uauggcaagacuccgagcuucucauuuuccuuguuaaaucugcucaacuccaggagucaugggaaacugcucgaguuuugucucugc
novel_260	agcccgucaugggccuggccuug	novel_260	KB013372.1:1990..2101:+	agcccgucaugggccuggccuuggacccgcggagggccaggggcgugucgggcucc
novel_262	aaaaaaguuuguuuggauuuu	novel_262	chr1:81274221..81274331:-	aaaaaaguuuguuuggauuuuuugugacaucuuacagaaaaacccaaaugaacuuuuuggu
novel_264	ugaggauuuugcuuguuucaug	novel_264	chr13:46364284..46364395:-	ugaggauuuugcuuguuucaugucuuggauuuuuggcugugaaacaugugggauccuaucu
novel_269	cuaaguuaugucugcacuguca	novel_269	KB009923.1:4362..4473:-	cuaaguuaugucugcacugucacgaaauuuuuugaagugauugccuacauaacuugaagc
novel_272	ucccaggucgggacccaagagu	novel_272	chr29:28412893..28413004:+	uuuggagccugacuuuggcaugagaauucuuggccuccgucccaggucgggacccaagagu
novel_273	ucagggagcugagcugaagagg	novel_273	AJPT01335493.1:248..359:-	ucagggagcugagcugaagaggaaguccacugaaaaugguuuggaauagucuucucuuccucuucaacucaacucccuua
novel_275	acccuggcgugucugccacaga	novel_275	chr11:102431483..102431594:-	ugguggcgggcuagcuagggagugggcgcucaccacccuggcgugucugccacaga
novel_281	uggguguggugggguauucugc	novel_281	chr1:56565518..56565628:+	agaauacccaaaccacacaccagcaaucccgaacaggcacuuucuggguguggugggguauucugc
novel_283	ccagcggcgcaccgagcugccagg	novel_283	chr21:65588740..65588852:+	uggcugcugggucccacaggccuggguuugaggccagcggcgcaccgagcugccagg
novel_284	uucuuggaguaauggcuguagc	novel_284	chr28:11728949..11729059:-	uuucagccagguauuccgaguuccacucagguucuuggaguaauggcuguagc
novel_288	acaucucuggggaauugcugagu	novel_288	KB010347.1:13622..13733:+	acaucucuggggaauugcugaguuggcaaaacuacacuagcucugaugccccuguggaugagc
novel_291	cgcaaaucaguggaccugguuga	novel_291	chr11:36644740..36644849:+	accagguccacugauuugcgauaaaagcaugaucgcaaaucaguggaccugguuga
novel_292	ccaggagugucuuuggauuguc	novel_292	chr22:11692304..11692415:+	ccaggagugucuuuggauugucuggagccugggcaauucugagaacuccugca
novel_304	ugaaaaacccuaacgagcuuuu	novel_304	chr19:56401191..56401303:+	aaagcuugucuggguuuuucuguaucaucucauaucuugugaaaaacccuaacgagcuuuu
novel_308	uacaaaccaaaaacaaagcagc	novel_308	chr4:114365121..114365231:-	uuuguuuuugguuuggauuuccacuggagaaggaaauggcaauacaaaccaaaaacaaagcagc
novel_309	auuaaggugcuuguuugaaguu	novel_309	chr1:57261898..57262009:+	auuaaggugcuuguuugaaguucuuugagaacuucaugauuggcacuuuacagaa
novel_310	ucggucuagaccucuaagucu	novel_310	chr5:55500478..55500587:-	ucggucuagaccucuaagucuagaaccccucugauucaggauucucugagucaggauucuaggcuuagaggucauagaccaaga
novel_311	aaaaacccagugaacuuuuuggc	novel_311	chr11:66978986..66979097:-	caaaaaguucauccaguuuuucuguuacaucuuacggaaagauguaacagaaaaacccagugaacuuuuuggc
novel_315	cucacacacacccuccccugcagu	novel_315	chr7:39785009..39785120:-	ugcaggggcgggugugggggcagggguaccaagccugcucacacacacccuccccugcagu
novel_317	gaaaaguucguucggguuuuu	novel_317	chr20:22415224..22415333:-	gaaaaguucguucggguuuuuccauaagcuguuauggaaagauguuuuuccauaacaucuuauggaaaaacccaaugaacuuuuugg
novel_318	cgggcuugugggugugcu	novel_318	chr11:102849650..102849757:+	cgggcuugugggugugcuccagacccgggcccccu
novel_323	aacacccggacgaacuuuuugg	novel_323	chr19:39931720..39931830:-	aaaaaguucauuuggguuuuuuguaauauguuugaaaaacacccggacgaacuuuuugg
novel_325	aaccuuggcugucagcacugagg	novel_325	AJPT01288340.1:80..191:-	aaccuuggcugucagcacugaggcugugaggagaggccugugcgguuguccagggcuuccugggggucagcugcaggcagccacgggccu
novel_329	ucuggugcuuagacucugugcu	novel_329	chr6:113231917..113232026:+	ucuggugcuuagacucugugcuuccauccuaaggcagcaggguuugggcagcagagg
novel_332	aaaaccuugaugaacuuuuug	novel_332	chr4:83417473..83417583:-	aaaaguucauuugggcuuuuuuguaagauguuacaggaaaaccuugaugaacuuuuug
novel_336	acuuucccgggacuuggagcgc	novel_336	chr12:77715006..77715116:+	acuuucccgggacuuggagcgcuuccgcacgcgcuccuugucccgagagcgcga
novel_338	aaaaauccaggugaacuuuuug	novel_338	chr28:14080432..14080543:-	agaaauucauuugggauuuucuguguaacaucuuacagaaaaauccaggugaacuuuuug
novel_339	cuuucgcucggggagaggcagu	novel_339	AJPT01295339.1:138..248:-	ugucuccucccggggcggaggccugagaggcuuucgcucggggagaggcagu
novel_343	ugccaagcccacguucaaagg	novel_343	chr13:55533495..55533603:+	ugccaagcccacguucaaaggcuguuucuucaaaguuaauggugccgccuuugagcugggaggggaagc
novel_357	ucucuucccuugccccccaaga	novel_357	chr18:49698913..49699023:+	ucggggggggaggcggggagaguggcuugucuacugaggcucucuucccuugccccccaaga
novel_358	gcggcgucccaguagcuc	novel_358	chr17:71297533..71297640:+	gguggccagggagccguucaggcgcuggcaggucugugcggcgucccaguagcuc
novel_361	uguucccugcuccuuugccagu	novel_361	chr18:24547265..24547375:+	augacaaagaagcggugaacuggcuacccgacucucacuccuguucccugcuccuuugccagu
novel_363	ccuccccggcccccuccc	novel_363	KB011266.1:29328..29435:+	guagggguuggggaauagaccuccccggcccccuccc
novel_365	ucccccaugugucuccucgcccagg	novel_365	chr25:26288748..26288861:-	ugcugguugggagaccaggggaagacuccacuaacuagcucucccccaugugucuccucgcccagg
novel_366	uuuaaguacacgaugaacugca	novel_366	chr9:26079537..26079647:+	uuuaaguacacgaugaacugcagcgugccaggcuucccugcaguccaucauauacuuaaagu
novel_369	aaaaccgacaugaacuuuuugg	novel_369	chr21:57036168..57036278:-	agaaaguucauuugguuuuccuguaagcugagaaaaccgacaugaacuuuuugg
novel_375	ucagcaccauccuucccuggca	novel_375	chr18:24540388..24540496:+	gagggagaaggauggaguuggguggccacagcucuuagccucagcaccauccuucccuggca
novel_376	cgggacugguccuucucugagu	novel_376	chr29:40288996..40289106:-	uacagaggcggcgcgggccccgccggggggcccggcgggacugguccuucucugagu
novel_381	cgggcuugugggugugcug	novel_381	chr2:1331232..1331339:-	ggccgaaaugcuacaagcgcgcgcaaagcgaagugcgcgggcuugugggugugcug
novel_387	aucucgcuggagccucca	novel_387	chr3:45209629..45209736:+	gggcuccucugcucugaccuggccagccaccagucugguggcucaaagggcuggcaugguuggaaucucgcuggagccucca
novel_389	ucuggcugcuauggcccccucc	novel_389	chr26:17411529..17411639:-	gaggugccauucugagggccaggagucugauuaugugccacucuggcugcuauggcccccucc
novel_400	gucacgacggggucacca	novel_400	chr18:11730737..11730844:+	gucacgacggggucaccacccugguucaggauuucauuuccaggcucugaucccacaugucacaaccu
novel_411	cuuccucuuccggucggcaga	novel_411	chr29:42536225..42536334:-	ucugcugacuuugaagguggaagcacggugcuaacaucugcuuccucuuccggucggcaga
novel_412	gaaaaccugagugaacuuucug	novel_412	chr2:23501282..23501393:-	aaaaguucauuugguuuuuuugucagauguuauaggaaaaccugagugaacuuucug
novel_414	ggggguauggcucagugguagagu	novel_414	chr20:24623386..24623496:+	ggggguauggcucagugguagagugcaugcuuggcaugcaugagacccuggguucaauccccag
novel_415	aaagcccaagggaacuuuuu	novel_415	chr8:15050119..15050226:+	aaaguucauccaaguuuuuacauagcaucuuacggaaaagcccaagggaacuuuuu
novel_417	uccugugcucuuucuccugcaga	novel_417	chr29:41979325..41979436:+	ggcgggagggagacaaaaggauacggcugggcagaugguauccugugcucuuucuccugcaga
novel_426	ucacucagucgugcccgaauuacu	novel_426	chr5:54417028..54417140:+	agagucggacacgacugagcgacuucacuaugugcuuagucacucagucgugcccgaauuacu
novel_427	cccaauacacggucgaucucu	novel_427	chr21:62858351..62858460:+	agguuguccguggugaguucgcauuguuuacugaugcccaauacacggucgaucucu
novel_429	auuggcacgucuuggaaugca	novel_429	chrX:49314061..49314171:-	cauuccaaggcuugccauucaucuggcuaaacuugugauuggcacgucuuggaaugca
novel_433	gaaaccccaauggacuuuuu	novel_433	chr1:76606781..76606891:-	aaaaaguccauuugaguuuucccauaacauccuauggaaaccccaauggacuuuuu
novel_437	auguguguggaauauaauuga	novel_437	chr14:76240775..76240886:+	auguguguggaauauaauugagaggcucuugcagaaaccucucaauuauauucuacacacacaa
novel_439	uaaucucagcuggcaacugug	novel_439	chr11:38084898..38085007:-	uaaucucagcuggcaacugugagauguucauacagcccuccacaguggucucugggauuaugc
novel_446	aguagugccucucugaguguagc	novel_446	chrX:49263912..49264023:-	ucuacucaggaaggcauuauucacuuauauugauuuuugaguagugccucucugaguguagc
novel_447	ggggguguagcucaguaguagagc	novel_447	chr24:38910363..38910475:-	ggggguguagcucaguaguagagcgcaugcucuauggggcuucccccac
novel_450	aggaagucggagcugugcuuu	novel_450	chr29:42228210..42228319:+	cgugcagcuccggcagguucauacuccaaguauguggagcuagugggaggaagucggagcugugcuuu
novel_455	cugagccgggacucuggguaga	novel_455	chr5:30904179..30904289:-	aaccuaggggccgggcuaaagcugagggcgagcugagccgggacucuggguaga
novel_456	accccacuucugacacca	novel_456	chr24:6983739..6983846:+	accccacuucugacaccaucuggaggagggcuucaaggagcgggcagc
novel_461	cuccuggcuggcuugcca	novel_461	chr3:1515725..1515832:+	gucagcuaaccacgagcagcaagacuccuggcuggcuugcca
novel_462	ucagacucgcaacaaagaaugc	novel_462	chr13:52999996..53000106:-	ucagacucgcaacaaagaaugcgguacuuagccaccagauuauuuguugugacucugaaa
novel_465	ggggauguggcucagugguagagu	novel_465	chr18:28597996..28598108:+	ggggauguggcucagugguagagugcaugcuuagcauguauaagacccuggguucaaucccag
novel_471	uucccggcccaugcaccu	novel_471	chr12:82251996..82252103:+	uucccggcccaugcaccuaauguuguagccgugcauucugggaaac
novel_478	uucucuuuaggcugagcuaagugu	novel_478	KB010453.1:22954..23067:-	uucucuuuaggcugagcuaagugucuuuuacgcgcuuagcccgaauuuaguc
novel_480	aauaucugaaugaacuuuuugg	novel_480	chr10:63308514..63308624:+	aaaaaguucauuuggauuuuuccagaagaucuuaagaaauaucugaaugaacuuuuugg
novel_483	uggccuuugacuguguuucaga	novel_483	chr19:40343610..40343720:-	ugaaacacagucaaguuuuccuucaugauauccuuugauggccuuugacuguguuucaga
novel_485	uccuccccuguuccuccacaga	novel_485	chr19:39489474..39489584:+	aguggcggagggguaggaggaguuggaauucacauuuuuccuccccuguuccuccacaga
novel_486	uguggacacauggaugcacaugu	novel_486	chr6:111351347..111351458:+	uguggacacauggaugcacauguaucugugcgugcacgugugcacacaugugugcauguaugugugcccaucugugcccacaca
novel_487	uuagcccugaccggucgcugggc	novel_487	chr16:74691656..74691765:+	cuggcgacccauccagggcucaagagaggagcgcacgucuuagcccugaccggucgcugggc
novel_491	aaucauacaaggacaauuucuuu	novel_491	chr21:62848691..62848802:+	ggagaaauuauccuugguguguucacuuuauuugggaugaaucauacaaggacaauuucuuu
novel_493	cugaccccugcccucccugcagc	novel_493	chr13:72655492..72655600:+	uggaaguggagguggggggaucagggagggaaggggcccggggacacccugccucugcccugaccccugcccucccugcagc
novel_496	ggagcuugacucuagucu	novel_496	chr1:131321417..131321524:-	ggagcuugacucuagucuugauucugccaugagcugggaggucauguggcuuaggaagugaguugcuuugg
novel_501	gaaaaccugagugaacauuugg	novel_501	chr6:20537430..20537540:+	aagaaguucauucggguuuuucuguaagauguuguaggaaaaccugagugaacauuugg
novel_504	aucccacuccugucaccaaa	novel_504	chr8:54530629..54530736:-	agggggaggggggaggugcggaucaggaagcagaaauuugcaucccacuccugucaccaaa
novel_507	uuuuuuccuugauucucacagc	novel_507	chr4:114215427..114215537:-	uguugagaacucgaggaaauguucuuuggagaguuuuuuccuugauucucacagc
novel_508	gaggguuuggguuuggucguggga	novel_508	chr19:17845158..17845270:-	gaggguuuggguuuggucgugggagcuuuagcgucccauguuugcugcccacuuccucca
novel_516	aucacuucagucuuuucuuucuagc	novel_516	chr3:96889196..96889308:-	aucacuucagucuuuucuuucuagcuguacuaaaugagcagaugaaggaggcugaaggauca
novel_517	ucccuguccuccaggagag	novel_517	KB010493.1:92385..92492:-	ucccuguccuccaggagaggagaggguaacaguuguuuuuuuuuuuuuuuuccuggugaugacauuuuac
novel_518	aucccacuucugacacca	novel_518	chr20:52710687..52710795:+	guaccagaggaaggaacaggucauucuguaucccacuucugacacca
novel_526	aaggagcucacagucuauggc	novel_526	chr8:94329459..94329566:+	gagagacuagaguccuuaacccuuaaggagcucacagucuauggc
novel_532	accgccuuuguguugcccauucacu	novel_532	chr10:1600635..1600748:-	accgccuuuguguugcccauucacuuuuggaaacuaguggauguggugucaaaaaaggcguaca
novel_535	uagaaucccacuccugacacca	novel_535	chr5:41147752..41147859:+	uagaaucccacuccugacaccauagaugucacacgaguguauauuccucg
novel_536	auccugccgacuacacca	novel_536	chr24:13111249..13111356:-	guggccauuggcuuacuccauccaguggagccucaggcuccucugccuccuggguauccugccgacuacacca
novel_537	cacaagagcgaaaacagaaca	novel_537	chr1:111684366..111684475:+	uuucccuguuuuugcucuuguguuuacuuagaacacaagagcgaaaacagaaca
novel_542	uuuuucucucuucccaucucaga	novel_542	chr19:27081457..27081568:-	ggggguggggauugaaaaccacaugcacaggaccuguguuuuucucucuucccaucucaga
novel_545	aaacucgagcaaacuuuuuggc	novel_545	AJPT01337175.1:1111..1222:-	aaagguucauuuggguuuuuccuuaagauguuacagaaaaacucgagcaaacuuuuuggc
novel_546	aaaggccugaaugaacuuuuugg	novel_546	chr12:56994599..56994710:-	uuagaguuuacuugcauuuuucuguaaugguuuauggaaaggccugaaugaacuuuuugg
novel_552	acugaaacuuaaaggaauc	novel_552	chr2:110389292..110389399:-	uuucuugguaguuucucuggccuccuuguuuucucuuauuucuugaaauuaggccuacugaaacuuaaaggaauc
novel_553	uugcauguggaaaugucugcuuc	novel_553	chr13:65841574..65841686:+	uugcauguggaaaugucugcuucucauuccuuuggaagcaggaauacauccagaacaugcuaca
novel_556	uaacuggaaaacaaggaauucu	novel_556	chr11:29941193..29941304:-	aauuccuuguuuuccaguuaucuaggcugcuuuagauagauaacuggaaaacaaggaauucu
novel_557	uaacuggaaaacaaggaauu	novel_557	chr11:29941185..29941296:+	uuccuuguuuuccaguuaucuaucuaaagcagccuagauaacuggaaaacaaggaauu
novel_563	cacauggaguugcuguuacagg	novel_563	chr29:40910081..40910189:+	gauaacagcagccccacuggaacuagugguacuuccacauggaguugcuguuacagg
novel_567	uuguaaacucauauuuucccagu	novel_567	chr6:70524305..70524416:+	uggggaaauaugcuagaaaacaucagugaguuguaacugauuguaaacucauauuuucccagu
novel_568	gcccuguccuccaggagcuccu	novel_568	chr13:59267912..59268021:-	gggcucuuugauccagugucacuuggcucccaaaagagcuaggcccuguccuccaggagcuccu
novel_569	aguucguuaggguuuuucugu	novel_569	chr12:10085858..10085968:+	aguucguuaggguuuuucuguacaguguuagggaaaaacccuaacgaacuucuu
novel_570	ccuccgcccccuccccggc	novel_570	chr4:112095243..112095350:-	ccuccgcccccuccccggcggcugggccgagccggggucuggcggugugu
novel_574	ucagucccccuacugccugcagc	novel_574	chr25:27138858..27138969:+	aggaggcaggagggagcaccuggguucuggggcucagucccccuacugccugcagc
novel_575	cccauguauggacuucccuagu	novel_575	chr17:46633878..46633989:+	cagggaagucccuccaugaagaauuuuuauuaaaacucccauguauggacuucccuagu
novel_581	ugcucuuagauguagaaauacu	novel_581	chr15:24287862..24287972:-	ugcucuuagauguagaaauacuuauaaauaguuguuccucacuacuuauaaguauuucuacaucuaggagcgaa
novel_582	uuacccacggucugucugcagg	novel_582	chr26:17897627..17897737:-	ugcugacaggcuguugggccaguauuuacauuuucccacuguuucuguuauuacccacggucugucugcagg
novel_587	acaaaucugaaugaauuuucug	novel_587	chr5:102871456..102871566:+	aaaaguucauucagguuuuuccguaacguauuguggacaaaucugaaugaauuuucug
novel_68	aggcaagaugcuggcauagcugu	novel_68	chr8:22027519..22027629:+	aggcaagaugcuggcauagcuguugaacugugaaccugcuaugccaacauauugccauc
novel_93	uguaacagcaacuccauguggaa	novel_93	chr29:40910078..40910190:-	uguaacagcaacuccauguggaaguaccacuaguuccaguggggcugcuguuaucug
novel_97	uagguaguuucauguuguuggga	novel_97	chr5:25306902..25307012:-	uagguaguuucauguuguugggauugaguuuugaacucggcaacaagaaacugccugagu
		novel_19	chr7:8913164..8913271:+	gugccuacugagcugaaacacaguugauuugugcacacuggcucaguucagcaggaacagg
		novel_190	chr5:59624307..59624417:+	uauggcuuuuuauuccuaugugauaguaauaaagucucauguagggauggaagccaugaa
		novel_249	chr8:21482454..21482566:-	aaaaguucguuuggguuuugcuguuauauuguauggaaugcccuggaugaacuuuuugg
		novel_267	KB012767.1:2155..2265:+	uaaagauuccuacauacuguacaagaaagugaaucagcuguacagcacauggaaucuuuagu
		novel_289	chr15:69913490..69913604:+	ucccugaguauauguggugaaccugaauuugccugggguuuccucauauucauucaggaguguc
		novel_302	chr7:31416219..31416330:+	aaaguucauuugcguuuuucuguaacaucuuauggaaaaacuuagugaacuuuuug
		novel_35	chr16:75345928..75346039:-	aacauucaacgcugucggugaguuuggaauuaaaaaucaaaaccaucgaccguugauuguacc
		novel_505	chr5:29652590..29652701:+	uugggcaggggugaugggacugggggacagcaccaucgucucugcccccagaucccaccuccugcuggc
		novel_527	chr18:52237675..52237785:-	cgcagaggcgggagguaugaccuccauacgcccugagacccucuaccccucgccucugcagg
