# Supplementary material for: Chi-miR-30b-5p inhibits dermal papilla cells proliferation by targeting CaMKIIδ gene in cashmere goat
Source: BMC Genomics. 2020 Jun 26;21:430. doi: 10.1186/s12864-020-06799-1 (PMC7318507; doi:10.1186/s12864-020-06799-1)
Supplement: Supplementary file 5 — Additional file 5. The expression levels of annotated and novel miRNAs (normalized by TPM). [file 12864_2020_6799_MOESM5_ESM.xlsx]

## Sheet: Sheet1
Additional file5 The expression levels of annotated and novel miRNAs (normalized by TPM)
miRNA	Anagen-1.readcount	Anagen-2.readcount	Telogen-1.readcount	Telogen-2.readcount	Anagen-1.tpm	Anagen-2.tpm	Telogen-1.tpm	Telogen-2.tpm	specifically expressed in anagen	specifically expressed in telogen
chi-let-7a-3p	341	291	257	361	75.1199	107.972	36.5134	53.8798	chi-miR-18b-5p	chi-miR-105b-3p
chi-let-7a-5p	199537	97317	220522	269651	43956.6	36108.2	31330.8	40245.8	chi-miR-202-3p	chi-miR-105b-5p
chi-let-7b-3p	237	214	313	323	52.2095	79.402	44.4696	48.2082	chi-miR-2284d	chi-miR-1468-3p
chi-let-7b-5p	123171	66212	115209	137091	27133.7	24567.1	16368.4	20461	chi-miR-329a-5p	chi-miR-155-3p
chi-let-7c-3p	29	33	50	52	6.3885	12.2442	7.10377	7.76107	novel_281	chi-miR-15a-3p
chi-let-7c-5p	36033	19122	33267	30024	7937.82	7094.98	4726.42	4481.12	novel_365	chi-miR-188-3p
chi-let-7d-3p	373	406	580	560	82.1693	150.641	82.4038	83.5808	novel_447	chi-miR-18b-3p
chi-let-7d-5p	4662	2632	5395	5160	1027.01	976.57	766.497	770.137	novel_493	chi-miR-346-5p
chi-let-7e-3p	44	29	97	89	9.6929	10.7601	13.7813	13.2834	novel_507	chi-miR-410-5p
chi-let-7e-5p	7946	5059	9080	8074	1750.45	1877.08	1290.05	1205.06	novel_516	chi-miR-432-3p
chi-let-7f-3p	31	32	27	26	6.82909	11.8732	3.83604	3.88054	novel_517	chi-miR-451-3p
chi-let-7f-5p	303596	144660	401502	385349	66880.1	53674.3	57043.6	57513.9	novel_518	chi-miR-497-3p
chi-let-7g-3p	4	2	8	3	0.881172	0.742075	1.1366	0.447754	novel_526	chi-miR-543-5p
chi-let-7g-5p	183221	106058	219581	251539	40362.3	39351.5	31197.1	37542.6	novel_536	chi-miR-545-5p
chi-let-7i-3p	52	59	101	120	11.4552	21.8912	14.3496	17.9102	novel_546	chi-miR-873-3p
chi-let-7i-5p	133456	61135	292517	263866	29399.4	22683.4	41559.5	39382.4	novel_569	chi-miR-876-5p
chi-miR-1	12579	5046	14540	19681	2771.07	1872.25	2065.78	2937.42	novel_570	novel_168
chi-miR-100-3p	2	3	5	3	0.440586	1.11311	0.710377	0.447754	novel_574	novel_237
chi-miR-100-5p	50533	21641	78828	79955	11132.1	8029.62	11199.5	11933.4	novel_582	novel_283
chi-miR-101-3p	33398	34347	67077	75823	7357.35	12744	9530	11316.7		novel_284
chi-miR-101-5p	8	3	13	8	1.76234	1.11311	1.84698	1.19401		novel_304
chi-miR-103-3p	25843	22682	33567	39627	5693.03	8415.87	4769.05	5914.39		novel_308
chi-miR-103-5p	5	9	14	12	1.10147	3.33934	1.98906	1.79102		novel_309
chi-miR-105a	3	3	9	20	0.660879	1.11311	1.27868	2.98503		novel_357
chi-miR-105b-3p	0	0	0	2	0	0	0	0.298503		novel_363
chi-miR-105b-5p	0	0	2	1	0	0	0.284151	0.149251		novel_411
chi-miR-106a-3p	3	2	4	1	0.660879	0.742075	0.568302	0.149251		novel_415
chi-miR-106a-5p	54	56	69	77	11.8958	20.7781	9.80321	11.4924		novel_417
chi-miR-106b-3p	2098	1528	3435	3385	462.175	566.945	488.029	505.216		novel_433
chi-miR-106b-5p	1762	1620	2931	2434	388.156	601.081	416.423	363.278		novel_437
chi-miR-107-3p	2105	1657	2934	2720	463.717	614.809	416.849	405.964		novel_480
chi-miR-10a-3p	225	109	298	254	49.5659	40.4431	42.3385	37.9099		novel_487
chi-miR-10a-5p	50416	25743	89150	81110	11106.3	9551.62	12666	12105.8		novel_537
chi-miR-10b-3p	329	134	560	616	72.4764	49.719	79.5623	91.9389		novel_557
chi-miR-10b-5p	191991	104890	371677	393200	42294.3	38918.1	52806.2	58685.7		novel_563
chi-miR-1185-3p	4	0	1	2	0.881172	0	0.142075	0.298503		novel_568
chi-miR-1185-5p	2	6	2	1	0.440586	2.22622	0.284151	0.149251
chi-miR-1197-3p	3	11	7	9	0.660879	4.08141	0.994528	1.34326
chi-miR-122	148	38	562	53	32.6034	14.0994	79.8464	7.91032
chi-miR-1224	1	0	1	1	0.220293	0	0.142075	0.149251
chi-miR-1248-5p	33	117	35	42	7.26967	43.4114	4.97264	6.26856
chi-miR-124a	3	1	1	5	0.660879	0.371037	0.142075	0.746257
chi-miR-125a-3p	27	18	33	38	5.94791	6.67867	4.68849	5.67155
chi-miR-125a-5p	48	24	9	22	10.5741	8.9049	1.27868	3.28353
chi-miR-125b-3p	1189	733	1490	1222	261.928	271.97	211.692	182.385
chi-miR-125b-5p	40370	29023	34094	43566	8893.23	10768.6	4843.92	6502.29
chi-miR-126-3p	82218	37453	139049	165146	18112.1	13896.5	19755.5	24648.3
chi-miR-126-5p	2592	2469	4711	5195	571	916.091	669.318	775.361
chi-miR-1271-3p	2	2	1	2	0.440586	0.742075	0.142075	0.298503
chi-miR-1271-5p	312	203	2068	1443	68.7314	75.3206	293.812	215.37
chi-miR-127-3p	16994	9182	20221	23318	3743.66	3406.87	2872.91	3480.24
chi-miR-127-5p	135	161	296	297	29.7396	59.737	42.0543	44.3277
chi-miR-128-3p	1820	879	2195	2409	400.933	326.142	311.856	359.547
chi-miR-128-5p	1	2	10	12	0.220293	0.742075	1.42075	1.79102
chi-miR-129-3p	9	4	15	15	1.98264	1.48415	2.13113	2.23877
chi-miR-129-5p	29	5	47	51	6.3885	1.85519	6.67755	7.61182
chi-miR-1296	55	69	75	78	12.1161	25.6016	10.6557	11.6416
chi-miR-1306-3p	10	2	6	4	2.20293	0.742075	0.852453	0.597006
chi-miR-1306-5p	47	32	85	67	10.3538	11.8732	12.0764	9.99984
chi-miR-1307-3p	531	441	480	469	116.976	163.627	68.1962	69.9989
chi-miR-1307-5p	28	24	81	80	6.16821	8.9049	11.5081	11.9401
chi-miR-130a-3p	344	268	771	633	75.7808	99.438	109.54	94.4761
chi-miR-130a-5p	39	25	82	33	8.59143	9.27594	11.6502	4.9253
chi-miR-130b-3p	40	39	98	90	8.81172	14.4705	13.9234	13.4326
chi-miR-130b-5p	243	273	240	285	53.5312	101.293	34.0981	42.5367
chi-miR-133a-3p	1073	565	1184	1387	236.374	209.636	168.217	207.012
chi-miR-133a-5p	17	17	15	35	3.74498	6.30764	2.13113	5.2238
chi-miR-133b	23	20	51	44	5.06674	7.42075	7.24585	6.56706
chi-miR-134	11	9	31	15	2.42322	3.33934	4.40434	2.23877
chi-miR-1343	145	117	237	154	31.9425	43.4114	33.6719	22.9847
chi-miR-135a	31	34	48	56	6.82909	12.6153	6.81962	8.35808
chi-miR-135b-3p	4	1	7	2	0.881172	0.371037	0.994528	0.298503
chi-miR-135b-5p	56	91	90	33	12.3364	33.7644	12.7868	4.9253
chi-miR-136-3p	519	515	1054	1096	114.332	191.084	149.748	163.58
chi-miR-136-5p	46	29	170	142	10.1335	10.7601	24.1528	21.1937
chi-miR-137	2	1	12	4	0.440586	0.371037	1.70491	0.597006
chi-miR-1388-3p	40	36	148	129	8.81172	13.3573	21.0272	19.2534
chi-miR-1388-5p	103	43	275	261	22.6902	15.9546	39.0708	38.9546
chi-miR-140-3p	9449	6011	18980	18529	2081.55	2230.31	2696.59	2765.48
chi-miR-140-5p	600	461	928	1081	132.176	171.048	131.846	161.341
chi-miR-141	591	303	1288	911	130.193	112.424	182.993	135.968
chi-miR-143-3p	355893	152928	407611	433019	78400.8	56742	57911.5	64628.7
chi-miR-143-5p	2084	1055	3347	2924	459.091	391.444	475.527	436.411
chi-miR-144-3p	26	13	27	29	5.72762	4.82349	3.83604	4.32829
chi-miR-144-5p	429	252	391	602	94.5057	93.5014	55.5515	89.8494
chi-miR-145-3p	6296	3006	9355	8298	1386.97	1115.34	1329.12	1238.49
chi-miR-145-5p	44429	20720	60166	58686	9787.4	7687.9	8548.11	8758.97
chi-miR-1468-3p	0	0	2	0	0	0	0.284151	0
chi-miR-1468-5p	1358	703	1676	1893	299.158	260.839	238.118	282.533
chi-miR-146a	2302	1735	4334	3512	507.115	643.75	615.755	524.171
chi-miR-146b-3p	782	531	926	435	172.269	197.021	131.562	64.9244
chi-miR-146b-5p	65944	47620	70055	39866	14527	17668.8	9953.1	5950.06
chi-miR-147-3p	27	12	74	28	5.94791	4.45245	10.5136	4.17904
chi-miR-147-5p	18	11	41	35	3.96528	4.08141	5.82509	5.2238
chi-miR-148a-3p	295687	129907	464654	352912	65137.8	48200.4	66015.9	52672.6
chi-miR-148a-5p	811	428	1421	1035	178.658	158.804	201.889	154.475
chi-miR-148b-3p	16121	8662	27607	26341	3551.34	3213.93	3922.28	3931.43
chi-miR-148b-5p	207	139	317	243	45.6007	51.5742	45.0379	36.2681
chi-miR-150	926	484	1908	1909	203.991	179.582	271.08	284.921
chi-miR-151-3p	8591	3713	14279	13480	1892.54	1377.66	2028.7	2011.91
chi-miR-151-5p	978	590	2521	2157	215.447	218.912	358.172	321.935
chi-miR-153	6	3	51	32	1.32176	1.11311	7.24585	4.77605
chi-miR-154a-3p	47	25	85	93	10.3538	9.27594	12.0764	13.8804
chi-miR-154b-3p	6	6	7	5	1.32176	2.22622	0.994528	0.746257
chi-miR-154b-5p	93	83	98	131	20.4873	30.7961	13.9234	19.5519
chi-miR-155-3p	0	0	1	0	0	0	0.142075	0
chi-miR-155-5p	3480	2257	10847	7232	766.62	837.431	1541.09	1079.39
chi-miR-15a-3p	0	0	0	1	0	0	0	0.149251
chi-miR-15a-5p	295	263	756	563	64.9865	97.5828	107.409	84.0285
chi-miR-15b-3p	126	78	132	151	27.7569	28.9409	18.754	22.537
chi-miR-15b-5p	1515	878	2413	2377	333.744	325.771	342.828	354.771
chi-miR-16a-3p	11	13	30	32	2.42322	4.82349	4.26226	4.77605
chi-miR-16a-5p	28292	19390	44487	40737	6232.53	7194.42	6320.51	6080.05
chi-miR-16b-3p	30	43	49	35	6.60879	15.9546	6.9617	5.2238
chi-miR-16b-5p	9554	6594	14468	14251	2104.68	2446.62	2055.55	2126.98
chi-miR-17-3p	16	13	21	17	3.52469	4.82349	2.98358	2.53727
chi-miR-17-5p	7099	11498	6581	6295	1563.86	4266.19	934.999	939.538
chi-miR-1814	23	16	16	16	5.06674	5.9366	2.27321	2.38802
chi-miR-181b-3p	6	3	10	7	1.32176	1.11311	1.42075	1.04476
chi-miR-181b-5p	2538	1266	2792	2528	559.104	469.733	396.675	377.308
chi-miR-181c-3p	51	27	58	66	11.2349	10.018	8.24038	9.85059
chi-miR-181c-5p	31	20	41	42	6.82909	7.42075	5.82509	6.26856
chi-miR-181d	281	91	463	436	61.9024	33.7644	65.7809	65.0736
chi-miR-182	9623	5546	19717	19223	2119.88	2057.77	2801.3	2869.06
chi-miR-183	4291	2421	9429	7847	945.278	898.282	1339.63	1171.18
chi-miR-1839	5	3	6	7	1.10147	1.11311	0.852453	1.04476
chi-miR-184	705	563	404	250	155.307	208.894	57.3985	37.3129
chi-miR-186-3p	1	1	3	1	0.220293	0.371037	0.426226	0.149251
chi-miR-186-5p	8284	6121	16736	16253	1824.91	2271.12	2377.77	2425.78
chi-miR-187	39	33	30	21	8.59143	12.2442	4.26226	3.13428
chi-miR-188-3p	0	0	0	2	0	0	0	0.298503
chi-miR-188-5p	15	14	47	50	3.3044	5.19452	6.67755	7.46257
chi-miR-18a-3p	31	24	37	19	6.82909	8.9049	5.25679	2.83578
chi-miR-18a-5p	111	130	173	146	24.4525	48.2349	24.5791	21.7907
chi-miR-18b-3p	0	0	1	0	0	0	0.142075	0
chi-miR-18b-5p	2	0	0	0	0.440586	0	0	0
chi-miR-190a-3p	2	3	3	2	0.440586	1.11311	0.426226	0.298503
chi-miR-190a-5p	41	24	70	46	9.03202	8.9049	9.94528	6.86557
chi-miR-190b	3	0	7	5	0.660879	0	0.994528	0.746257
chi-miR-191-3p	58	40	106	106	12.777	14.8415	15.06	15.8206
chi-miR-191-5p	19387	9372	27660	31075	4270.82	3477.36	3929.81	4637.99
chi-miR-192-3p	5	2	4	2	1.10147	0.742075	0.568302	0.298503
chi-miR-192-5p	1612	1219	3572	3468	355.112	452.295	507.494	517.604
chi-miR-193a	1820	1755	3006	2621	400.933	651.171	427.079	391.188
chi-miR-193b-3p	1867	1787	3060	2676	411.287	663.044	434.751	399.397
chi-miR-193b-5p	59	34	95	82	12.9973	12.6153	13.4972	12.2386
chi-miR-194	1086	1021	1408	1518	239.238	378.829	200.042	226.564
chi-miR-195-3p	456	169	627	677	100.454	62.7053	89.0813	101.043
chi-miR-195-5p	26	19	230	173	5.72762	7.04971	32.6774	25.8205
chi-miR-196a	585	684	202	190	128.871	253.79	28.6992	28.3578
chi-miR-196b	48	88	22	10	10.5741	32.6513	3.12566	1.49251
chi-miR-197-3p	682	473	1014	627	150.24	175.501	144.065	93.5806
chi-miR-199a-3p	129332	91970	220766	225888	28490.9	34124.3	31365.4	33714.1
chi-miR-199a-5p	39024	22592	91186	86403	8596.72	8382.48	12955.3	12895.8
chi-miR-199b-5p	51778	44578	83595	83943	11406.3	16540.1	11876.8	12528.6
chi-miR-19a	192	199	122	110	42.2963	73.8364	17.3332	16.4177
chi-miR-19b-3p	3066	2995	3259	2780	675.419	1111.26	463.024	414.919
chi-miR-19b-5p	4	3	10	8	0.881172	1.11311	1.42075	1.19401
chi-miR-200a	26173	25520	61244	51894	5765.73	9468.87	8701.27	7745.25
chi-miR-200b	72082	64222	92153	93462	15879.2	23828.8	13092.7	13949.3
chi-miR-200c	25833	19145	39585	32507	5690.83	7103.51	5624.06	4851.72
chi-miR-202-3p	0	1	0	0	0	0.371037	0	0
chi-miR-202-5p	35	24	39	27	7.71026	8.9049	5.54094	4.02979
chi-miR-204-3p	3	1	6	6	0.660879	0.371037	0.852453	0.895508
chi-miR-204-5p	240	245	286	403	52.8703	90.9042	40.6336	60.1483
chi-miR-206	3	1	6	15	0.660879	0.371037	0.852453	2.23877
chi-miR-20a-3p	20	25	42	40	4.40586	9.27594	5.96717	5.97006
chi-miR-20a-5p	16563	24551	14955	17519	3648.71	9109.34	2124.74	2614.74
chi-miR-20b	62	62	75	77	13.6582	23.0043	10.6557	11.4924
chi-miR-211	81	73	82	192	17.8437	27.0857	11.6502	28.6563
chi-miR-21-3p	5	4	12	7	1.10147	1.48415	1.70491	1.04476
chi-miR-214-3p	4739	2815	9799	9538	1043.97	1044.47	1392.2	1423.56
chi-miR-214-5p	398	213	573	514	87.6767	79.031	81.4092	76.7152
chi-miR-215-5p	35	10	49	36	7.71026	3.71037	6.9617	5.37305
chi-miR-21-5p	286824	231990	425047	371969	63185.3	86077	60388.7	55516.9
chi-miR-216b	62	50	78	50	13.6582	18.5519	11.0819	7.46257
chi-miR-217-5p	74	95	195	136	16.3017	35.2486	27.7047	20.2982
chi-miR-218	4876	1813	9554	5773	1074.15	672.691	1357.39	861.628
chi-miR-221-3p	9371	7523	8678	11190	2064.37	2791.31	1232.93	1670.12
chi-miR-221-5p	1528	1104	2993	2846	336.608	409.625	425.232	424.77
chi-miR-222-3p	2735	2410	3122	4794	602.502	894.2	443.56	715.511
chi-miR-223-3p	401	310	1446	734	88.3375	115.022	205.441	109.551
chi-miR-223-5p	167	103	263	214	36.7889	38.2169	37.3658	31.9398
chi-miR-22-3p	13887	8088	13333	11460	3059.21	3000.95	1894.29	1710.42
chi-miR-224-3p	4	5	6	9	0.881172	1.85519	0.852453	1.34326
chi-miR-224-5p	4067	2534	5239	5610	895.932	940.209	744.333	837.3
chi-miR-22-5p	165	128	325	350	36.3484	47.4928	46.1745	52.238
chi-miR-2284b	1	0	0	2	0.220293	0	0	0.298503
chi-miR-2284d	1	1	0	0	0.220293	0.371037	0	0
chi-miR-2284e	1	1	6	3	0.220293	0.371037	0.852453	0.447754
chi-miR-2290	1	0	3	1	0.220293	0	0.426226	0.149251
chi-miR-2318	26	30	46	54	5.72762	11.1311	6.53547	8.05958
chi-miR-2331	3	2	4	5	0.660879	0.742075	0.568302	0.746257
chi-miR-2332	14	28	19	11	3.0841	10.389	2.69943	1.64177
chi-miR-2335	1	2	2	1	0.220293	0.742075	0.284151	0.149251
chi-miR-23a	45320	39652	81512	109429	9983.68	14712.4	11580.9	16332.4
chi-miR-23b-3p	34364	27374	58060	57883	7570.15	10156.8	8248.9	8639.12
chi-miR-23b-5p	118	67	86	124	25.9946	24.8595	12.2185	18.5072
chi-miR-2404	3	14	9	12	0.660879	5.19452	1.27868	1.79102
chi-miR-2411-3p	3	5	5	5	0.660879	1.85519	0.710377	0.746257
chi-miR-2411-5p	18	12	22	29	3.96528	4.45245	3.12566	4.32829
chi-miR-2432	1	1	3	2	0.220293	0.371037	0.426226	0.298503
chi-miR-24-3p	76626	40377	94495	83216	16880.2	14981.4	13425.4	12420.1
chi-miR-24-5p	248	130	283	298	54.6327	48.2349	40.2074	44.4769
chi-miR-2483-3p	16	9	27	25	3.52469	3.33934	3.83604	3.73129
chi-miR-2483-5p	69	36	61	83	15.2002	13.3573	8.6666	12.3879
chi-miR-25-3p	25989	16445	32019	29795	5725.2	6101.71	4549.11	4446.95
chi-miR-25-5p	53	33	46	50	11.6755	12.2442	6.53547	7.46257
chi-miR-26a-3p	13	13	20	33	2.86381	4.82349	2.84151	4.9253
chi-miR-26a-5p	374765	223666	800677	591667	82558.1	82988.5	113757	88307.1
chi-miR-26b-3p	33	13	58	47	7.26967	4.82349	8.24038	7.01482
chi-miR-26b-5p	33687	22235	92223	73229	7421.01	8250.02	13102.6	10929.5
chi-miR-27a-3p	18992	13225	25381	26946	4183.81	4906.97	3606.02	4021.73
chi-miR-27a-5p	824	561	1342	2501	181.522	208.152	190.665	373.278
chi-miR-27b-3p	350835	207904	620306	605134	77286.5	77140.2	88130.3	90317.1
chi-miR-27b-5p	586	407	782	1103	129.092	151.012	111.103	164.624
chi-miR-28-3p	3752	2196	9054	8033	826.54	814.798	1286.35	1198.94
chi-miR-28-5p	1665	934	1986	1703	366.788	346.549	282.162	254.175
chi-miR-296-3p	182	120	149	143	40.0933	44.5245	21.1692	21.343
chi-miR-29a-3p	9025	5863	23009	23186	1988.15	2175.39	3269.01	3460.54
chi-miR-29a-5p	37	25	58	81	8.15084	9.27594	8.24038	12.0894
chi-miR-29b-3p	374	174	1235	1224	82.3896	64.5605	175.463	182.684
chi-miR-29b-5p	16	9	37	27	3.52469	3.33934	5.25679	4.02979
chi-miR-29c-3p	1	1	1	3	0.220293	0.371037	0.142075	0.447754
chi-miR-29c-5p	60	40	215	160	13.2176	14.8415	30.5462	23.8802
chi-miR-301a-3p	10	19	11	12	2.20293	7.04971	1.56283	1.79102
chi-miR-301a-5p	44	36	55	40	9.6929	13.3573	7.81415	5.97006
chi-miR-301b	5	6	12	1	1.10147	2.22622	1.70491	0.149251
chi-miR-30a-3p	706	420	1605	1706	155.527	155.836	228.031	254.623
chi-miR-30a-5p	13029	9252	97207	78359	2870.2	3432.84	13810.7	11695.2
chi-miR-30b-3p	34	23	38	56	7.48997	8.53386	5.39887	8.35808
chi-miR-30b-5p	8727	6342	11698	11666	1922.5	2353.12	3662	3741.17
chi-miR-30c-3p	33	24	62	60	7.26967	8.9049	8.80868	8.95508
chi-miR-30c-5p	14639	9171	20133	19105	3224.87	3402.78	2860.41	2851.45
chi-miR-30d-3p	73	32	111	97	16.0814	11.8732	15.7704	14.4774
chi-miR-30e-3p	1739	798	3864	3513	383.09	296.088	548.98	524.32
chi-miR-30e-5p	4326	3059	11993	9541	952.988	1135	1703.91	1424.01
chi-miR-30f-3p	65	46	113	106	14.3191	17.0677	16.0545	15.8206
chi-miR-30f-5p	885	878	1902	1978	194.959	325.771	270.228	295.219
chi-miR-320-3p	6786	5038	8776	6863	1494.91	1869.29	1246.85	1024.31
chi-miR-323a-3p	27	17	38	37	5.94791	6.30764	5.39887	5.5223
chi-miR-323b	23	19	16	31	5.06674	7.04971	2.27321	4.62679
chi-miR-324-3p	7	15	22	10	1.54205	5.56556	3.12566	1.49251
chi-miR-324-5p	36	46	306	185	7.93055	17.0677	43.4751	27.6115
chi-miR-326-3p	25	21	78	49	5.50733	7.79179	11.0819	7.31332
chi-miR-326-5p	1	0	1	6	0.220293	0	0.142075	0.895508
chi-miR-328-3p	535	380	558	564	117.857	140.994	79.2781	84.1778
chi-miR-329a-3p	2	6	12	5	0.440586	2.22622	1.70491	0.746257
chi-miR-329a-5p	0	1	0	0	0	0.371037	0	0
chi-miR-329b-3p	108	64	129	92	23.7917	23.7464	18.3277	13.7311
chi-miR-330-3p	99	82	89	98	21.809	30.4251	12.6447	14.6266
chi-miR-330-5p	29	14	37	24	6.3885	5.19452	5.25679	3.58203
chi-miR-331-3p	325	356	373	274	71.5953	132.089	52.9941	40.8949
chi-miR-331-5p	121	72	126	135	26.6555	26.7147	17.9015	20.1489
chi-miR-335-3p	1026	670	1349	787	226.021	248.595	191.66	117.461
chi-miR-335-5p	554	371	549	597	122.042	137.655	77.9994	89.1031
chi-miR-338-3p	71	60	183	152	15.6408	22.2622	25.9998	22.6862
chi-miR-338-5p	494	368	914	801	108.825	136.542	129.857	119.55
chi-miR-33a-3p	45	21	57	58	9.91319	7.79179	8.0983	8.65658
chi-miR-33a-5p	3	5	3	1	0.660879	1.85519	0.426226	0.149251
chi-miR-33b-3p	4	1	3	1	0.881172	0.371037	0.426226	0.149251
chi-miR-340-3p	127	78	209	152	27.9772	28.9409	29.6938	22.6862
chi-miR-340-5p	3625	2124	4458	5051	798.562	788.083	633.372	753.869
chi-miR-342-3p	3777	3415	7872	6244	832.047	1267.09	1118.42	931.926
chi-miR-342-5p	17	35	25	32	3.74498	12.9863	3.55189	4.77605
chi-miR-3431-3p	464	176	923	932	102.216	65.3026	131.136	139.102
chi-miR-3431-5p	2982	1813	7125	7685	656.914	672.691	1012.29	1147
chi-miR-3432-3p	28	14	22	47	6.16821	5.19452	3.12566	7.01482
chi-miR-3432-5p	1922	1107	2313	2948	423.403	410.738	328.621	439.993
chi-miR-345-3p	74	87	89	61	16.3017	32.2803	12.6447	9.10434
chi-miR-345-5p	34	35	50	47	7.48997	12.9863	7.10377	7.01482
chi-miR-346-5p	0	0	0	1	0	0	0	0.149251
chi-miR-34a	493	382	1324	670	108.604	141.736	188.108	99.9984
chi-miR-34b-3p	28	15	40	49	6.16821	5.56556	5.68302	7.31332
chi-miR-34b-5p	0	1	0	2	0	0.371037	0	0.298503
chi-miR-34c-3p	11	5	10	12	2.42322	1.85519	1.42075	1.79102
chi-miR-34c-5p	83	57	327	265	18.2843	21.1491	46.4587	39.5516
chi-miR-361-3p	2688	1668	2627	2985	592.148	618.89	373.232	445.515
chi-miR-361-5p	919	1010	1468	1640	202.449	374.748	208.567	244.772
chi-miR-362-3p	29	23	35	40	6.3885	8.53386	4.97264	5.97006
chi-miR-362-5p	785	533	966	941	172.93	197.763	137.245	140.446
chi-miR-363-3p	49	20	111	92	10.7944	7.42075	15.7704	13.7311
chi-miR-363-5p	2	1	0	3	0.440586	0.371037	0	0.447754
chi-miR-365-3p	2630	3290	4183	6201	579.371	1220.71	594.302	925.508
chi-miR-369-3p	555	463	877	608	122.263	171.79	124.6	90.7449
chi-miR-369-5p	67	53	57	60	14.7596	19.665	8.0983	8.95508
chi-miR-374a-3p	1930	1234	5351	4085	425.166	457.86	760.246	609.692
chi-miR-374a-5p	3685	3007	10059	8095	811.78	1115.71	1429.14	1208.19
chi-miR-374b-3p	89	71	223	185	19.6061	26.3437	31.6828	27.6115
chi-miR-374b-5p	6535	7257	19446	20295	1439.62	2692.62	2762.8	3029.06
chi-miR-376a	10	7	10	13	2.20293	2.59726	1.42075	1.94027
chi-miR-376b-3p	8	4	12	12	1.76234	1.48415	1.70491	1.79102
chi-miR-376b-5p	18	12	36	21	3.96528	4.45245	5.11472	3.13428
chi-miR-376c-3p	90	66	212	175	19.8264	24.4885	30.12	26.119
chi-miR-376d	5	9	6	10	1.10147	3.33934	0.852453	1.49251
chi-miR-376e-3p	95	65	215	177	20.9278	24.1174	30.5462	26.4175
chi-miR-377	3	0	6	2	0.660879	0	0.852453	0.298503
chi-miR-378-3p	5616	3280	15181	11074	1237.17	1217	2156.85	1652.81
chi-miR-378-5p	169	127	204	192	37.2295	47.1218	28.9834	28.6563
chi-miR-379-3p	239	148	178	220	52.65	54.9135	25.2894	32.8353
chi-miR-379-5p	5513	3420	6923	7957	1214.48	1268.95	983.588	1187.59
chi-miR-380-3p	256	187	338	298	56.395	69.384	48.0215	44.4769
chi-miR-380-5p	3	1	4	5	0.660879	0.371037	0.568302	0.746257
chi-miR-381	65	26	111	46	14.3191	9.64697	15.7704	6.86557
chi-miR-382-3p	394	211	289	451	86.7955	78.2889	41.0598	67.3124
chi-miR-382-5p	305	207	346	382	67.1894	76.8047	49.1581	57.014
chi-miR-383	2	1	2	4	0.440586	0.371037	0.284151	0.597006
chi-miR-3955-3p	2	2	10	4	0.440586	0.742075	1.42075	0.597006
chi-miR-3955-5p	54	81	106	170	11.8958	30.054	15.06	25.3727
chi-miR-3958-3p	743	547	532	675	163.678	202.957	75.5841	100.745
chi-miR-3959-3p	42	24	81	56	9.25231	8.9049	11.5081	8.35808
chi-miR-3959-5p	923	521	1016	1114	203.331	193.31	144.349	166.266
chi-miR-409-3p	539	385	450	638	118.738	142.849	63.934	95.2224
chi-miR-409-5p	331	266	308	489	72.917	98.696	43.7592	72.9839
chi-miR-410-3p	61	67	47	45	13.4379	24.8595	6.67755	6.71631
chi-miR-410-5p	0	0	0	1	0	0	0	0.149251
chi-miR-411a-3p	244	223	153	171	53.7515	82.7413	21.7375	25.522
chi-miR-411a-5p	5048	2457	7967	8331	1112.04	911.639	1131.92	1243.41
chi-miR-411b-3p	1	2	2	1	0.220293	0.742075	0.284151	0.149251
chi-miR-411b-5p	83	63	56	71	18.2843	23.3754	7.95623	10.5969
chi-miR-412-3p	0	1	0	3	0	0.371037	0	0.447754
chi-miR-412-5p	87	36	81	133	19.1655	13.3573	11.5081	19.8504
chi-miR-421-3p	164	136	463	345	36.1281	50.4611	65.7809	51.4917
chi-miR-423-3p	6440	5486	7613	7801	1418.69	2035.51	1081.62	1164.31
chi-miR-423-5p	5737	3038	5589	4930	1263.82	1127.21	794.06	735.809
chi-miR-424-3p	261	166	110	119	57.4965	61.5922	15.6283	17.7609
chi-miR-424-5p	336	434	396	360	74.0185	161.03	56.2619	53.7305
chi-miR-425-3p	38	25	94	63	8.37114	9.27594	13.3551	9.40284
chi-miR-425-5p	453	162	830	389	99.7928	60.1081	117.923	58.0588
chi-miR-429	2806	2277	3711	2236	618.142	844.852	527.242	333.726
chi-miR-432-3p	0	0	5	0	0	0	0.710377	0
chi-miR-432-5p	133	98	168	163	29.299	36.3617	23.8687	24.328
chi-miR-433	63	45	43	73	13.8785	16.6967	6.10924	10.8954
chi-miR-449a-5p	3	2	13	12	0.660879	0.742075	1.84698	1.79102
chi-miR-450-3p	14	27	22	12	3.0841	10.018	3.12566	1.79102
chi-miR-450-5p	1772	1692	1243	1118	390.359	627.795	176.6	166.863
chi-miR-451-3p	0	0	1	4	0	0	0.142075	0.597006
chi-miR-451-5p	25409	7782	22374	22750	5597.43	2887.41	3178.8	3395.47
chi-miR-454-3p	248	247	425	322	54.6327	91.6462	60.3821	48.059
chi-miR-454-5p	12	11	18	28	2.64352	4.08141	2.55736	4.17904
chi-miR-455-3p	929	565	1417	1673	204.652	209.636	201.321	249.698
chi-miR-455-5p	1298	761	3501	3100	285.94	282.359	497.406	462.679
chi-miR-483	6	8	10	5	1.32176	2.9683	1.42075	0.746257
chi-miR-485-3p	16	15	11	17	3.52469	5.56556	1.56283	2.53727
chi-miR-485-5p	59	35	61	55	12.9973	12.9863	8.6666	8.20883
chi-miR-487a-3p	11	7	26	34	2.42322	2.59726	3.69396	5.07455
chi-miR-487b-3p	172	102	164	205	37.8904	37.8458	23.3004	30.5965
chi-miR-490	48	58	111	115	10.5741	21.5202	15.7704	17.1639
chi-miR-491-3p	10	6	17	16	2.20293	2.22622	2.41528	2.38802
chi-miR-491-5p	21	17	70	68	4.62615	6.30764	9.94528	10.1491
chi-miR-493-3p	109	65	206	231	24.0119	24.1174	29.2675	34.4771
chi-miR-493-5p	1109	670	1241	1727	244.305	248.595	176.316	257.757
chi-miR-494	711	610	858	1133	156.628	226.333	121.901	169.102
chi-miR-495-3p	311	170	226	203	68.5112	63.0764	32.1091	30.298
chi-miR-496-3p	0	1	1	1	0	0.371037	0.142075	0.149251
chi-miR-496-5p	0	1	1	1	0	0.371037	0.142075	0.149251
chi-miR-497-3p	0	0	0	13	0	0	0	1.94027
chi-miR-497-5p	1384	679	2203	1974	304.886	251.934	312.992	294.622
chi-miR-499-5p	613	395	495	338	135.04	146.56	70.3274	50.447
chi-miR-500-3p	1109	790	1581	1184	244.305	293.12	224.621	176.714
chi-miR-500-5p	303	247	669	515	66.7488	91.6462	95.0485	76.8645
chi-miR-502a	1	2	4	4	0.220293	0.742075	0.568302	0.597006
chi-miR-502b-3p	16	9	24	18	3.52469	3.33934	3.40981	2.68653
chi-miR-502b-5p	15	11	48	29	3.3044	4.08141	6.81962	4.32829
chi-miR-504	213	228	299	281	46.9224	84.5965	42.4806	41.9396
chi-miR-505-3p	326	170	528	464	71.8155	63.0764	75.0158	69.2527
chi-miR-532-3p	279	222	487	454	61.4618	82.3703	69.1908	67.7601
chi-miR-532-5p	11825	5597	13676	11402	2604.97	2076.7	1943.02	1701.76
chi-miR-542-3p	1853	2098	2259	2349	408.203	778.436	320.948	350.592
chi-miR-542-5p	8	4	19	7	1.76234	1.48415	2.69943	1.04476
chi-miR-543-3p	100	44	43	76	22.0293	16.3256	6.10924	11.3431
chi-miR-543-5p	0	0	1	0	0	0	0.142075	0
chi-miR-544-5p	16	15	13	22	3.52469	5.56556	1.84698	3.28353
chi-miR-545-3p	0	1	5	8	0	0.371037	0.710377	1.19401
chi-miR-545-5p	0	0	5	1	0	0	0.710377	0.149251
chi-miR-582-5p	44	28	64	45	9.6929	10.389	9.09283	6.71631
chi-miR-592	10	3	10	20	2.20293	1.11311	1.42075	2.98503
chi-miR-628-5p	33	20	65	71	7.26967	7.42075	9.23491	10.5969
chi-miR-655	161	126	282	195	35.4672	46.7507	40.0653	29.104
chi-miR-656	7	16	7	9	1.54205	5.9366	0.994528	1.34326
chi-miR-660	3998	2650	4156	4381	880.732	983.249	590.466	653.87
chi-miR-665	12	6	41	38	2.64352	2.22622	5.82509	5.67155
chi-miR-671-3p	34	13	24	33	7.48997	4.82349	3.40981	4.9253
chi-miR-671-5p	26	14	55	49	5.72762	5.19452	7.81415	7.31332
chi-miR-708-3p	3456	1516	4974	3953	761.333	562.493	706.683	589.991
chi-miR-708-5p	2960	1830	4342	3546	652.068	678.998	616.892	529.246
chi-miR-7-3p	138	67	374	249	30.4004	24.8595	53.1362	37.1636
chi-miR-758	43	43	121	112	9.4726	15.9546	17.1911	16.7162
chi-miR-7-5p	6605	3848	9842	10113	1455.04	1427.75	1398.31	1509.38
chi-miR-767	14	7	29	69	3.0841	2.59726	4.12019	10.2983
chi-miR-873-3p	0	0	1	1	0	0	0.142075	0.149251
chi-miR-873-5p	1	3	34	27	0.220293	1.11311	4.83057	4.02979
chi-miR-874-3p	90	69	149	192	19.8264	25.6016	21.1692	28.6563
chi-miR-874-5p	7	3	14	14	1.54205	1.11311	1.98906	2.08952
chi-miR-876-3p	1	4	1	4	0.220293	1.48415	0.142075	0.597006
chi-miR-876-5p	0	0	0	1	0	0	0	0.149251
chi-miR-877-3p	5	6	3	5	1.10147	2.22622	0.426226	0.746257
chi-miR-877-5p	82	81	149	100	18.064	30.054	21.1692	14.9251
chi-miR-92a-3p	34431	34279	26425	23389	7584.91	12718.8	3754.34	3490.84
chi-miR-92a-5p	27	19	24	29	5.94791	7.04971	3.40981	4.32829
chi-miR-93-3p	49	33	40	37	10.7944	12.2442	5.68302	5.5223
chi-miR-93-5p	8846	9738	10014	8780	1948.71	3613.16	1422.74	1310.43
chi-miR-9-3p	17	4	37	34	3.74498	1.48415	5.25679	5.07455
chi-miR-9-5p	236	136	492	615	51.9892	50.4611	69.9011	91.7896
chi-miR-96	477	272	871	748	105.08	100.922	123.748	111.64
chi-miR-98-3p	9	12	13	5	1.98264	4.45245	1.84698	0.746257
chi-miR-98-5p	10411	5282	21628	10719	2293.47	1959.82	3072.81	1599.83
chi-miR-99a-3p	127	144	332	244	27.9772	53.4294	47.1691	36.4173
chi-miR-99a-5p	174724	94413	225684	241628	38490.5	35030.8	32064.2	36063.3
chi-miR-99b-3p	114	73	311	283	25.1134	27.0857	44.1855	42.2382
chi-miR-99b-5p	7671	6108	12702	11227	1689.87	2266.3	1804.64	1675.65
novel_100	258	341	402	361	56.8356	126.524	57.1143	53.8798
novel_106	442	171	448	351	97.3695	63.4474	63.6498	52.3872
novel_119	143	148	189	159	31.5019	54.9135	26.8523	23.731
novel_140	61	56	64	45	13.4379	20.7781	9.09283	6.71631
novel_15	203	123	226	285	44.7195	45.6376	32.1091	42.5367
novel_159	46	27	82	62	10.1335	10.018	11.6502	9.25359
novel_164	29	16	57	38	6.3885	5.9366	8.0983	5.67155
novel_168	0	0	1	0	0	0	0.142075	0
novel_177	19	13	39	31	4.18557	4.82349	5.54094	4.62679
novel_178	20	14	18	19	4.40586	5.19452	2.55736	2.83578
novel_180	7	12	57	33	1.54205	4.45245	8.0983	4.9253
novel_187	3	2	2	0	0.660879	0.742075	0.284151	0
novel_188	26	14	20	20	5.72762	5.19452	2.84151	2.98503
novel_189	1	0	0	99	0.220293	0	0	14.7759
novel_192	19	11	21	17	4.18557	4.08141	2.98358	2.53727
novel_203	11	15	7	15	2.42322	5.56556	0.994528	2.23877
novel_214	1	0	16	16	0.220293	0	2.27321	2.38802
novel_217	12	0	9	13	2.64352	0	1.27868	1.94027
novel_223	9	2	3	7	1.98264	0.742075	0.426226	1.04476
novel_225	1	4	6	11	0.220293	1.48415	0.852453	1.64177
novel_228	12	4	0	3	2.64352	1.48415	0	0.447754
novel_232	0	2	3	1	0	0.742075	0.426226	0.149251
novel_237	0	0	1	2	0	0	0.142075	0.298503
novel_25	824	599	568	924	181.522	222.251	80.6989	137.908
novel_255	1	2	1	1	0.220293	0.742075	0.142075	0.149251
novel_256	2	1	4	1	0.440586	0.371037	0.568302	0.149251
novel_257	1	0	3	1	0.220293	0	0.426226	0.149251
novel_260	1	2	1	0	0.220293	0.742075	0.142075	0
novel_262	2	0	2	2	0.440586	0	0.284151	0.298503
novel_264	0	3	2	1	0	1.11311	0.284151	0.149251
novel_269	0	1	2	7	0	0.371037	0.284151	1.04476
novel_272	0	1	1	0	0	0.371037	0.142075	0
novel_273	0	1	2	1	0	0.371037	0.284151	0.149251
novel_275	1	0	2	1	0.220293	0	0.284151	0.149251
novel_281	0	1	0	0	0	0.371037	0	0
novel_283	0	0	1	0	0	0	0.142075	0
novel_284	0	0	1	0	0	0	0.142075	0
novel_288	1	0	0	2	0.220293	0	0	0.298503
novel_291	1	0	2	2	0.220293	0	0.284151	0.298503
novel_292	1	0	2	2	0.220293	0	0.284151	0.298503
novel_304	0	0	1	0	0	0	0.142075	0
novel_308	0	0	0	2	0	0	0	0.298503
novel_309	0	0	2	0	0	0	0.284151	0
novel_310	2	0	6	3	0.440586	0	0.852453	0.447754
novel_311	3	2	7	6	0.660879	0.742075	0.994528	0.895508
novel_315	2	3	5	4	0.440586	1.11311	0.710377	0.597006
novel_317	0	2	3	2	0	0.742075	0.426226	0.298503
novel_318	1	2	4	4	0.220293	0.742075	0.568302	0.597006
novel_323	6	6	6	4	1.32176	2.22622	0.852453	0.597006
novel_325	0	1	1	2	0	0.371037	0.142075	0.298503
novel_329	74	31	157	107	16.3017	11.5022	22.3058	15.9699
novel_332	4	7	5	3	0.881172	2.59726	0.710377	0.447754
novel_336	4	1	2	4	0.881172	0.371037	0.284151	0.597006
novel_338	4	3	2	1	0.881172	1.11311	0.284151	0.149251
novel_339	1	0	3	2	0.220293	0	0.426226	0.298503
novel_343	16	20	30	28	3.52469	7.42075	4.26226	4.17904
novel_357	0	0	1	1	0	0	0.142075	0.149251
novel_358	58	40	24	45	12.777	14.8415	3.40981	6.71631
novel_361	0	1	1	1	0	0.371037	0.142075	0.149251
novel_363	0	0	0	2	0	0	0	0.298503
novel_365	1	0	0	0	0.220293	0	0	0
novel_366	6	5	13	18	1.32176	1.85519	1.84698	2.68653
novel_369	24	11	38	32	5.28703	4.08141	5.39887	4.77605
novel_375	6	4	10	11	1.32176	1.48415	1.42075	1.64177
novel_376	106	76	147	61	23.3511	28.1988	20.8851	9.10434
novel_381	3	2	11	6	0.660879	0.742075	1.56283	0.895508
novel_387	1	0	1	0	0.220293	0	0.142075	0
novel_389	1	3	0	4	0.220293	1.11311	0	0.597006
novel_400	0	1	0	1	0	0.371037	0	0.149251
novel_411	0	0	1	0	0	0	0.142075	0
novel_412	0	1	2	1	0	0.371037	0.284151	0.149251
novel_414	1	5	1	0	0.220293	1.85519	0.142075	0
novel_415	0	0	1	0	0	0	0.142075	0
novel_417	0	0	1	0	0	0	0.142075	0
novel_426	2	1	2	4	0.440586	0.371037	0.284151	0.597006
novel_427	2	1	2	5	0.440586	0.371037	0.284151	0.746257
novel_429	4	3	1	0	0.881172	1.11311	0.142075	0
novel_433	0	0	0	2	0	0	0	0.298503
novel_437	0	0	2	7	0	0	0.284151	1.04476
novel_439	1	3	8	7	0.220293	1.11311	1.1366	1.04476
novel_446	3	0	2	3	0.660879	0	0.284151	0.447754
novel_447	0	2	0	0	0	0.742075	0	0
novel_450	10	7	11	9	2.20293	2.59726	1.56283	1.34326
novel_455	3	0	2	0	0.660879	0	0.284151	0
novel_456	2	4	2	1	0.440586	1.48415	0.284151	0.149251
novel_461	0	1	0	1	0	0.371037	0	0.149251
novel_462	3	0	4	5	0.660879	0	0.568302	0.746257
novel_465	1	0	0	2	0.220293	0	0	0.298503
novel_471	3	1	1	0	0.660879	0.371037	0.142075	0
novel_478	18	38	36	31	3.96528	14.0994	5.11472	4.62679
novel_480	0	0	3	2	0	0	0.426226	0.298503
novel_483	3	2	5	1	0.660879	0.742075	0.710377	0.149251
novel_485	0	1	0	1	0	0.371037	0	0.149251
novel_486	2	1	0	2	0.440586	0.371037	0	0.298503
novel_487	0	0	0	1	0	0	0	0.149251
novel_491	7	8	2	8	1.54205	2.9683	0.284151	1.19401
novel_493	0	1	0	0	0	0.371037	0	0
novel_496	0	3	1	0	0	1.11311	0.142075	0
novel_501	2	0	1	1	0.440586	0	0.142075	0.149251
novel_504	0	1	0	1	0	0.371037	0	0.149251
novel_507	0	1	0	0	0	0.371037	0	0
novel_508	139	85	442	226	30.6207	31.5382	62.7974	33.7308
novel_516	0	1	0	0	0	0.371037	0	0
novel_517	1	0	0	0	0.220293	0	0	0
novel_518	0	2	0	0	0	0.742075	0	0
novel_526	1	3	0	0	0.220293	1.11311	0	0
novel_532	5	22	12	13	1.10147	8.16282	1.70491	1.94027
novel_535	21	16	22	17	4.62615	5.9366	3.12566	2.53727
novel_536	3	14	0	0	0.660879	5.19452	0	0
novel_537	0	0	0	1	0	0	0	0.149251
novel_542	0	1	0	0	0	0.371037	0	0
novel_545	1	0	0	3	0.220293	0	0	0.447754
novel_546	0	1	0	0	0	0.371037	0	0
novel_552	1	2	0	1	0.220293	0.742075	0	0.149251
novel_553	2	10	1	4	0.440586	3.71037	0.142075	0.597006
novel_556	1	0	2	2	0.220293	0	0.284151	0.298503
novel_557	0	0	0	1	0	0	0	0.149251
novel_563	0	0	1	2	0	0	0.142075	0.298503
novel_567	1	1	0	0	0.220293	0.371037	0	0
novel_568	0	0	0	1	0	0	0	0.149251
novel_569	0	2	0	0	0	0.742075	0	0
novel_570	0	1	0	0	0	0.371037	0	0
novel_574	1	0	0	0	0.220293	0	0	0
novel_575	1	1	1	3	0.220293	0.371037	0.142075	0.447754
novel_581	2	0	2	0	0.440586	0	0.284151	0
novel_582	1	0	0	0	0.220293	0	0	0
novel_587	3	0	2	2	0.660879	0	0.284151	0.298503
novel_68	2304	1859	2407	1489	507.555	689.759	341.976	222.235
novel_93	349	476	450	481	76.8823	176.614	63.934	71.7899
novel_97	304	387	78	100	66.9691	143.591	11.0819	14.9251
