# Supplementary material for: Chi-miR-30b-5p inhibits dermal papilla cells proliferation by targeting CaMKIIδ gene in cashmere goat
Source: BMC Genomics. 2020 Jun 26;21:430. doi: 10.1186/s12864-020-06799-1 (PMC7318507; doi:10.1186/s12864-020-06799-1)
Supplement: Supplementary file 6 — Additional file 6. The differentially expressed miRNAs of annotated and novel miRNAs (analyzed by DESeq2). [file 12864_2020_6799_MOESM6_ESM.xlsx]

## Sheet: Sheet1
Additional file6 The differentially expressed miRNAs of annotated and novel miRNAs (analyzed by DESeq2)
sRNA	ANAGEN_readcount	TELOGEN_readcount	log2FoldChange	pval	padj	significant
chi-let-7a-3p	420.004	232.76	0.76758	0.0059871	0.035683	TRUE
chi-let-7a-5p	187133	184383	0.019678	0.93847	0.95123	FALSE
chi-let-7b-3p	301.352	238.863	0.30399	0.23843	0.44575	FALSE
chi-let-7b-5p	120448	94881.4	0.32133	0.17261	0.3681	FALSE
chi-let-7c-3p	42.3504	38.311	0.10001	0.78922	0.8875	FALSE
chi-let-7c-5p	35037.2	23740.8	0.52816	0.018189	0.078554	FALSE
chi-let-7d-3p	529.888	427.887	0.27561	0.32248	0.51556	FALSE
chi-let-7d-5p	4660.11	3961.36	0.22217	0.29533	0.49723	FALSE
chi-let-7e-3p	47.3245	69.7802	-0.48162	0.13945	0.32982	FALSE
chi-let-7e-5p	8403.22	6433.67	0.36743	0.06505	0.19005	FALSE
chi-let-7f-3p	42.6386	19.8925	0.84625	0.030324	0.11156	FALSE
chi-let-7f-5p	281985	295320	-0.061888	0.7995	0.889	FALSE
chi-let-7g-3p	3.79084	4.09526	-0.035533	0.93779	NA	NA
chi-let-7g-5p	185250	177110	0.06113	0.78065	0.88363	FALSE
chi-let-7i-3p	75.8001	83.1094	-0.12575	0.70944	0.82584	FALSE
chi-let-7i-5p	121983	208701	-0.7146	0.004732	0.030655	TRUE
chi-miR-1	10921.9	12884.5	-0.21148	0.47872	0.66458	FALSE
chi-miR-100-3p	3.50264	2.98977	0.059927	0.89282	NA	NA
chi-miR-100-5p	44977.1	59624.8	-0.37134	0.1632	0.35915	FALSE
chi-miR-101-3p	45833.7	53714.4	-0.20969	0.42421	0.61366	FALSE
chi-miR-101-5p	6.77807	7.84988	-0.092083	0.84554	NA	NA
chi-miR-103-3p	32335.3	27523.8	0.21656	0.36332	0.56098	FALSE
chi-miR-103-5p	9.96202	9.74808	-0.0094794	0.98388	NA	NA
chi-miR-105a	4.04855	10.965	-0.68128	0.14933	NA	NA
chi-miR-105b-3p	0	0.764851	-0.12842	0.51892	NA	NA
chi-miR-105b-5p	0	1.11942	-0.231	0.37644	NA	NA
chi-miR-106a-3p	3.24493	1.85642	0.22126	0.60046	NA	NA
chi-miR-106a-5p	74.4811	54.8731	0.36316	0.28262	0.49723	FALSE
chi-miR-106b-3p	2373.22	2560.3	-0.1046	0.59998	0.74497	FALSE
chi-miR-106b-5p	2263.73	2010.89	0.15797	0.51618	0.68347	FALSE
chi-miR-107-3p	2480.71	2121.37	0.21366	0.30695	0.50786	FALSE
chi-miR-10a-3p	210.422	206.949	0.027525	0.92016	0.94973	FALSE
chi-miR-10a-5p	48209.7	63870.1	-0.37998	0.099524	0.2648	FALSE
chi-miR-10b-3p	287.286	441.933	-0.55021	0.058317	0.17378	FALSE
chi-miR-10b-5p	189099	287332	-0.56897	0.0096237	0.048752	TRUE
chi-miR-1185-3p	2.18362	1.13335	0.1862	0.60786	NA	NA
chi-miR-1185-5p	5.91348	1.11942	0.67044	0.12413	NA	NA
chi-miR-1197-3p	10.4774	6.02132	0.34719	0.46177	NA	NA
chi-miR-122	111.331	227.364	-0.29886	0.48817	0.66732	FALSE
chi-miR-1224	0.545904	0.750924	-0.03271	0.9071	NA	NA
chi-miR-1248-5p	112.037	28.9593	1.2826	0.0040254	0.027897	TRUE
chi-miR-124a	2.44132	2.28063	0.035269	0.93144	NA	NA
chi-miR-125a-3p	29.2044	26.6926	0.10274	0.79227	NA	NA
chi-miR-125a-5p	45.4901	11.7298	1.4061	0.00093731	NA	NA
chi-miR-125b-3p	1238.13	1016.39	0.26892	0.22033	0.42658	FALSE
chi-miR-125b-5p	45361.4	29224.3	0.59418	0.0098158	0.048752	TRUE
chi-miR-126-3p	74980.8	114395	-0.55759	0.03448	0.1253	FALSE
chi-miR-126-5p	3399.1	3722.7	-0.12197	0.62203	0.76597	FALSE
chi-miR-1271-3p	2.69903	1.13335	0.28365	0.47748	NA	NA
chi-miR-1271-5p	333.455	1313.89	-1.8257	3.9351e-13	2.9317e-11	TRUE
chi-miR-127-3p	16655.9	16368.8	0.023565	0.91876	0.94973	FALSE
chi-miR-127-5p	203.078	222.656	-0.12441	0.68427	0.80881	FALSE
chi-miR-128-3p	1699.92	1730.12	-0.0225	0.92816	0.94973	FALSE
chi-miR-128-5p	2.15313	8.27409	-0.77078	0.098124	NA	NA
chi-miR-129-3p	8.12758	11.2639	-0.25875	0.57891	NA	NA
chi-miR-129-5p	19.8493	36.8231	-0.58122	0.18407	NA	NA
chi-miR-1296	85.4739	57.4665	0.46532	0.18494	0.38272	FALSE
chi-miR-1306-3p	7.06626	3.74069	0.40708	0.38318	NA	NA
chi-miR-1306-5p	51.3731	56.9448	-0.12719	0.70425	0.82301	FALSE
chi-miR-1307-3p	644.268	356.237	0.7981	0.00057207	0.0065592	TRUE
chi-miR-1307-5p	34.572	60.4424	-0.68424	0.050001	0.15867	FALSE
chi-miR-130a-3p	403.159	526.187	-0.36077	0.12469	0.30714	FALSE
chi-miR-130a-5p	41.3805	42.8369	-0.037506	0.92639	0.94973	FALSE
chi-miR-130b-3p	53.177	70.5311	-0.36141	0.27811	0.49626	FALSE
chi-miR-130b-5p	352.041	197.431	0.73519	0.014371	0.065067	FALSE
chi-miR-133a-3p	1039.8	966.726	0.098897	0.68519	0.80881	FALSE
chi-miR-133a-5p	22.9418	18.9124	0.17945	0.68548	NA	NA
chi-miR-133b	28.628	35.6201	-0.26127	0.49286	0.67065	FALSE
chi-miR-134	13.2374	17.1598	-0.24878	0.58213	NA	NA
chi-miR-1343	173.179	146.228	0.2137	0.47011	0.66081	FALSE
chi-miR-135a	44.2458	39.1037	0.12927	0.72831	0.83797	FALSE
chi-miR-135b-3p	2.98723	3.34434	-0.035842	0.93443	NA	NA
chi-miR-135b-5p	103.699	45.7849	0.84847	0.043929	0.14385	FALSE
chi-miR-136-3p	697.184	807.535	-0.19715	0.44495	0.63442	FALSE
chi-miR-136-5p	48.4163	116.949	-1.1123	0.00032849	0.0046614	TRUE
chi-miR-137	1.89542	5.95168	-0.5285	0.23997	NA	NA
chi-miR-1388-3p	50.7662	103.871	-0.91011	0.0041442	0.028068	TRUE
chi-miR-1388-5p	90.7834	201.15	-1.0018	0.00090378	0.0089776	TRUE
chi-miR-140-3p	9988.75	14080.1	-0.4732	0.015177	0.067503	FALSE
chi-miR-140-5p	698.007	755.368	-0.10768	0.64012	0.77628	FALSE
chi-miR-141	566.123	823.015	-0.49108	0.064954	0.19005	FALSE
chi-miR-143-3p	317178	315801	0.0057318	0.98288	0.98619	FALSE
chi-miR-143-5p	1985.47	2351.58	-0.2268	0.33996	0.53041	FALSE
chi-miR-144-3p	24.6405	21.0398	0.18215	0.65694	NA	NA
chi-miR-144-5p	436.703	374.303	0.20121	0.48118	0.66458	FALSE
chi-miR-145-3p	5852.67	6620.67	-0.16457	0.50392	0.6795	FALSE
chi-miR-145-5p	40904.8	44614.1	-0.11585	0.64082	0.77628	FALSE
chi-miR-1468-3p	0	0.736996	-0.12493	0.52512	NA	NA
chi-miR-1468-5p	1306.28	1341.53	-0.034609	0.88576	0.94608	FALSE
chi-miR-146a	2650.94	2940.15	-0.14137	0.51406	0.68347	FALSE
chi-miR-146b-3p	853.615	507.584	0.65066	0.042109	0.13943	FALSE
chi-miR-146b-5p	74267.1	41060.9	0.77223	0.0057236	0.034809	TRUE
chi-miR-147-3p	24.3827	37.9768	-0.43949	0.30871	0.50786	FALSE
chi-miR-147-5p	18.666	28.4933	-0.45456	0.26461	NA	NA
chi-miR-148a-3p	265811	306187	-0.18529	0.49719	0.67346	FALSE
chi-miR-148a-5p	786.674	919.446	-0.20567	0.42227	0.61366	FALSE
chi-miR-148b-3p	15761.4	20246.6	-0.34049	0.12124	0.30362	FALSE
chi-miR-148b-5p	224.704	209.743	0.091343	0.72266	0.8347	FALSE
chi-miR-150	894.455	1433.14	-0.63468	0.0062086	0.036278	TRUE
chi-miR-151-3p	7673.67	10416.9	-0.40299	0.12743	0.31118	FALSE
chi-miR-151-5p	1008.02	1753.88	-0.75443	0.00045572	0.0061729	TRUE
chi-miR-153	5.68626	31.031	-1.5362	0.00061632	NA	NA
chi-miR-154a-3p	45.7478	66.8879	-0.45663	0.17414	0.3681	FALSE
chi-miR-154b-3p	8.09709	4.49161	0.40013	0.39706	NA	NA
chi-miR-154b-5p	117.469	86.2106	0.38511	0.21761	0.42658	FALSE
chi-miR-155-3p	0	0.368498	-0.067454	0.64739	NA	NA
chi-miR-155-5p	3713.5	6762.8	-0.80001	0.0013069	0.011127	TRUE
chi-miR-15a-3p	0	0.382426	-0.069518	0.64223	NA	NA
chi-miR-15a-5p	372.391	493.89	-0.37598	0.15321	0.34852	FALSE
chi-miR-15b-3p	131.466	106.388	0.27854	0.31962	0.51556	FALSE
chi-miR-15b-5p	1532.62	1798.21	-0.21756	0.30497	0.50771	FALSE
chi-miR-16a-3p	16.4519	23.2926	-0.37738	0.37818	NA	NA
chi-miR-16a-5p	31026.7	31972.2	-0.041424	0.83009	0.91279	FALSE
chi-miR-16b-3p	50.9324	31.4413	0.51911	0.1917	0.38862	FALSE
chi-miR-16b-5p	10514.6	10781.4	-0.034595	0.85747	0.92919	FALSE
chi-miR-17-3p	19.1814	14.2397	0.2936	0.49845	NA	NA
chi-miR-17-5p	13115.3	4832.45	1.2214	0.00031635	0.0046614	TRUE
chi-miR-1814	25.4136	12.0148	0.77673	0.067317	NA	NA
chi-miR-181b-3p	5.68626	6.36196	-0.069011	0.8838	NA	NA
chi-miR-181b-5p	2402.88	1995.62	0.25029	0.29434	0.49723	FALSE
chi-miR-181c-3p	49.5386	46.613	0.082826	0.81178	0.89597	FALSE
chi-miR-181c-5p	32.9953	31.1703	0.068155	0.85612	0.92919	FALSE
chi-miR-181d	226.528	337.352	-0.48738	0.13731	0.32734	FALSE
chi-miR-182	9710.06	14617	-0.56006	0.0069278	0.036866	TRUE
chi-miR-183	4288.02	6475.46	-0.55979	0.011437	0.0541	FALSE
chi-miR-1839	5.14035	4.88797	0.035454	0.93976	NA	NA
chi-miR-184	837.296	244.48	1.6057	7.1011e-09	3.023e-07	TRUE
chi-miR-186-3p	1.34952	1.48792	-0.031412	0.93203	NA	NA
chi-miR-186-5p	9441.17	12382.7	-0.37365	0.057338	0.17259	FALSE
chi-miR-187	47.8094	19.0859	1.0399	0.0067715	0.036689	TRUE
chi-miR-188-3p	0	0.764851	-0.12842	0.51892	NA	NA
chi-miR-188-5p	19.4391	36.4407	-0.70983	0.074503	NA	NA
chi-miR-18a-3p	36.2097	20.9005	0.59164	0.14685	NA	NA
chi-miR-18a-5p	165.065	119.584	0.39656	0.21091	0.419	FALSE
chi-miR-18b-3p	0	0.368498	-0.067454	0.64739	NA	NA
chi-miR-18b-5p	1.09181	0	0.21003	0.36262	NA	NA
chi-miR-190a-3p	3.50264	1.87035	0.25111	0.55933	NA	NA
chi-miR-190a-5p	41.6687	43.3864	-0.043218	0.90614	0.94973	FALSE
chi-miR-190b	1.63771	4.49161	-0.37218	0.38692	NA	NA
chi-miR-191-3p	63.8069	79.5979	-0.28097	0.36173	0.56098	FALSE
chi-miR-191-5p	18114.9	22076.5	-0.26398	0.28772	0.49723	FALSE
chi-miR-192-3p	4.33674	2.23884	0.32628	0.46418	NA	NA
chi-miR-192-5p	1859.6	2642.53	-0.48271	0.017657	0.07738	FALSE
chi-miR-193a	2403.88	2110.04	0.17332	0.48556	0.66681	FALSE
chi-miR-193b-3p	2455.26	2150.97	0.17612	0.47557	0.66458	FALSE
chi-miR-193b-5p	59.5311	66.3662	-0.12995	0.68667	0.80881	FALSE
chi-miR-194	1413.34	1099.37	0.33464	0.17519	0.3681	FALSE
chi-miR-195-3p	384.742	489.95	-0.30354	0.31844	0.51556	FALSE
chi-miR-195-5p	29.4621	150.914	-2.024	6.1677e-10	3.6759e-08	TRUE
chi-miR-196a	869.024	147.097	2.2767	1.4591e-14	2.174e-12	TRUE
chi-miR-196b	96.9212	11.9312	2.1099	8.0962e-07	2.4127e-05	TRUE
chi-miR-197-3p	752.415	613.438	0.26771	0.32352	0.51556	FALSE
chi-miR-199a-3p	144511	167737	-0.20549	0.291	0.49723	FALSE
chi-miR-199a-5p	39458.5	66644.6	-0.71829	0.00049212	0.0063761	TRUE
chi-miR-199b-5p	64089.2	62906.5	0.025295	0.90868	0.94973	FALSE
chi-miR-19a	264.732	87.0236	1.4238	1.3831e-06	3.7346e-05	TRUE
chi-miR-19b-3p	4080.56	2264.08	0.78409	0.0018465	0.01448	TRUE
chi-miR-19b-5p	4.59445	6.74438	-0.25717	0.58541	NA	NA
chi-miR-200a	34796.1	42413.9	-0.26408	0.29056	0.49723	FALSE
chi-miR-200b	90959.4	69700.5	0.36032	0.11334	0.28623	FALSE
chi-miR-200c	29487.5	27018.5	0.11957	0.56881	0.7213	FALSE
chi-miR-202-3p	0.803612	0	0.15172	0.44392	NA	NA
chi-miR-202-5p	38.3933	24.6969	0.50244	0.19108	0.38862	FALSE
chi-miR-204-3p	2.44132	4.50554	-0.28615	0.52541	NA	NA
chi-miR-204-5p	327.902	259.508	0.29535	0.32706	0.51558	FALSE
chi-miR-206	2.44132	7.94737	-0.62551	0.17682	NA	NA
chi-miR-20a-3p	31.0084	30.7739	-0.011803	0.97634	0.98294	FALSE
chi-miR-20a-5p	28771.3	12210.6	1.0621	0.0012429	0.010894	TRUE
chi-miR-20b	83.67	57.0841	0.46418	0.15663	0.35095	FALSE
chi-miR-211	102.882	103.643	-0.011535	0.97572	0.98294	FALSE
chi-miR-21-3p	5.94397	7.09896	-0.13042	0.78258	NA	NA
chi-miR-214-3p	4849.2	7258.49	-0.55331	0.0065972	0.036609	TRUE
chi-miR-214-5p	388.439	407.716	-0.061852	0.79859	0.889	FALSE
chi-miR-215-5p	27.1427	31.8237	-0.14573	0.72704	NA	NA
chi-miR-21-5p	343008	298879	0.18806	0.37643	0.57232	FALSE
chi-miR-216b	74.0266	47.8641	0.52583	0.12471	0.30714	FALSE
chi-miR-217-5p	116.74	123.867	-0.082511	0.81014	0.89597	FALSE
chi-miR-218	4118.77	5728.37	-0.41134	0.20294	0.40863	FALSE
chi-miR-221-3p	11161.2	7477.17	0.53764	0.025442	0.098465	FALSE
chi-miR-221-5p	1721.33	2191.3	-0.33219	0.096871	0.26243	FALSE
chi-miR-222-3p	3429.75	2983.8	0.18088	0.5212	0.68422	FALSE
chi-miR-223-3p	468.027	813.548	-0.69963	0.024652	0.09666	FALSE
chi-miR-223-5p	173.938	178.754	-0.034045	0.89638	0.94973	FALSE
chi-miR-22-3p	14080.6	9295.78	0.56731	0.0074649	0.039027	TRUE
chi-miR-224-3p	6.20167	5.65282	0.046869	0.9208	NA	NA
chi-miR-224-5p	4256.54	4075.97	0.059624	0.77093	0.87686	FALSE
chi-miR-22-5p	192.936	253.611	-0.36764	0.14156	0.33218	FALSE
chi-miR-2284b	0.545904	0.764851	-0.029623	0.90722	NA	NA
chi-miR-2284d	1.34952	0	0.30789	0.2549	NA	NA
chi-miR-2284e	1.34952	3.35826	-0.33524	0.42257	NA	NA
chi-miR-2290	0.545904	1.48792	-0.16653	0.60718	NA	NA
chi-miR-2318	38.3018	37.6019	0.0043869	0.99083	0.99083	FALSE
chi-miR-2331	3.24493	3.38612	-0.020448	0.96373	NA	NA
chi-miR-2332	30.1438	11.2081	0.89083	0.049507	NA	NA
chi-miR-2335	2.15313	1.11942	0.1787	0.63852	NA	NA
chi-miR-23a	56605.2	71885.5	-0.31713	0.21688	0.42658	FALSE
chi-miR-23b-3p	40757.5	43530.9	-0.090238	0.66206	0.79196	FALSE
chi-miR-23b-5p	118.259	79.1116	0.51028	0.10635	0.27419	FALSE
chi-miR-2404	12.8883	7.90559	0.31612	0.50347	NA	NA
chi-miR-2411-3p	5.65577	3.75462	0.22181	0.63304	NA	NA
chi-miR-2411-5p	19.4696	19.1973	0.016105	0.96974	NA	NA
chi-miR-2432	1.34952	1.87035	-0.10276	0.78971	NA	NA
chi-miR-24-3p	74277.9	66645.1	0.14691	0.51617	0.68347	FALSE
chi-miR-24-5p	239.854	218.248	0.12972	0.61746	0.76349	FALSE
chi-miR-2483-3p	15.967	19.5101	-0.19747	0.64551	NA	NA
chi-miR-2483-5p	66.5974	54.2197	0.25891	0.44946	0.6378	FALSE
chi-miR-25-3p	27402.9	23193.3	0.22989	0.23933	0.44575	FALSE
chi-miR-25-5p	55.4521	36.0722	0.52529	0.12844	0.31118	FALSE
chi-miR-26a-3p	17.5437	19.99	-0.14179	0.74581	NA	NA
chi-miR-26a-5p	384326	521316	-0.41167	0.075297	0.2137	FALSE
chi-miR-26b-3p	28.4618	39.3469	-0.34668	0.37337	0.57058	FALSE
chi-miR-26b-5p	36258.2	61988.6	-0.73255	0.00055392	0.0065592	TRUE
chi-miR-27a-3p	20995.6	19657.7	0.090628	0.64674	0.78028	FALSE
chi-miR-27a-5p	900.651	1450.97	-0.60454	0.050039	0.15867	FALSE
chi-miR-27b-3p	358596	460000	-0.34202	0.090687	0.24793	FALSE
chi-miR-27b-5p	646.97	709.981	-0.12306	0.63582	0.77628	FALSE
chi-miR-28-3p	3812.96	6408.41	-0.70994	0.00070598	0.0074689	TRUE
chi-miR-28-5p	1659.5	1383.11	0.24799	0.26643	0.48413	FALSE
chi-miR-296-3p	195.788	109.593	0.76987	0.0028667	0.020836	TRUE
chi-miR-29a-3p	9638.36	17345.7	-0.81013	3.1169e-05	0.00061923	TRUE
chi-miR-29a-5p	40.2887	52.3494	-0.31047	0.38792	0.58384	FALSE
chi-miR-29b-3p	343.996	923.184	-1.3046	4.0413e-07	1.3381e-05	TRUE
chi-miR-29b-5p	15.967	23.9599	-0.41352	0.33001	NA	NA
chi-miR-29c-3p	1.34952	1.51577	-0.034861	0.92465	NA	NA
chi-miR-29c-5p	64.8987	140.415	-0.98371	0.0011351	0.01025	TRUE
chi-miR-301a-3p	20.7277	8.64259	0.74837	0.10418	NA	NA
chi-miR-301a-5p	52.9498	35.5644	0.46859	0.18924	0.38862	FALSE
chi-miR-301b	7.55119	4.8044	0.23764	0.60445	NA	NA
chi-miR-30a-3p	722.925	1243.86	-0.73765	0.00070495	0.0074689	TRUE
chi-miR-30a-5p	14547.6	65787.1	-2.0634	9.5974e-23	2.86e-20	TRUE
chi-miR-30b-3p	37.0438	35.4188	0.052739	0.88947	0.94665	FALSE
chi-miR-30b-5p	9860.61	18772.1	-0.928839	0.0011108	0.01012	TRUE
chi-miR-30c-3p	37.3015	45.7924	-0.24887	0.48171	0.66458	FALSE
chi-miR-30c-5p	15361.4	14725.2	0.05832	0.76609	0.87469	FALSE
chi-miR-30d-3p	65.5665	77.9986	-0.20168	0.54143	0.70222	FALSE
chi-miR-30e-3p	1590.61	2767.34	-0.735	0.0038709	0.027465	TRUE
chi-miR-30e-5p	4819.83	8068.12	-0.70318	0.00099911	0.0093042	TRUE
chi-miR-30f-3p	72.4499	82.1774	-0.1624	0.59052	0.73939	FALSE
chi-miR-30f-5p	1188.7	1457.32	-0.27222	0.28509	0.49723	FALSE
chi-miR-320-3p	7753.1	5858.53	0.38112	0.081985	0.22622	FALSE
chi-miR-323a-3p	28.4008	28.1527	0.013046	0.97314	NA	NA
chi-miR-323b	27.8244	17.7512	0.45956	0.28167	NA	NA
chi-miR-324-3p	15.8755	11.9312	0.21295	0.64867	NA	NA
chi-miR-324-5p	56.6187	183.509	-1.4216	6.1516e-05	0.0010783	TRUE
chi-miR-326-3p	30.5234	47.4817	-0.51584	0.1754	0.3681	FALSE
chi-miR-326-5p	0.545904	2.66305	-0.32545	0.36614	NA	NA
chi-miR-328-3p	597.431	421.31	0.47538	0.028279	0.10534	FALSE
chi-miR-329a-3p	5.91348	6.3341	-0.068872	0.88266	NA	NA
chi-miR-329a-5p	0.803612	0	0.15172	0.44392	NA	NA
chi-miR-329b-3p	110.389	82.7194	0.37035	0.22368	0.42785	FALSE
chi-miR-330-3p	119.941	70.274	0.68119	0.02151	0.089029	FALSE
chi-miR-330-5p	27.0818	22.8126	0.19524	0.63487	NA	NA
chi-miR-331-3p	463.504	242.234	0.82842	0.0053594	0.033273	TRUE
chi-miR-331-5p	123.914	98.0582	0.30837	0.27332	0.49066	FALSE
chi-miR-335-3p	1098.52	798.073	0.41621	0.1371	0.32734	FALSE
chi-miR-335-5p	600.571	430.614	0.45233	0.040798	0.13816	FALSE
chi-miR-338-3p	86.9759	125.564	-0.47994	0.10178	0.2684	FALSE
chi-miR-338-5p	565.406	643.13	-0.17632	0.42199	0.61366	FALSE
chi-miR-33a-3p	41.4415	43.1851	-0.035393	0.92199	0.94973	FALSE
chi-miR-33a-5p	5.65577	1.48792	0.59315	0.18118	NA	NA
chi-miR-33b-3p	2.98723	1.48792	0.26195	0.5223	NA	NA
chi-miR-340-3p	132.011	135.145	-0.028315	0.92107	0.94973	FALSE
chi-miR-340-5p	3685.77	3574.4	0.042038	0.84772	0.92875	FALSE
chi-miR-342-3p	4806.21	5288.68	-0.12849	0.59738	0.74485	FALSE
chi-miR-342-5p	37.4068	21.4501	0.53621	0.21898	NA	NA
chi-miR-3431-3p	394.735	696.544	-0.72467	0.014411	0.065067	FALSE
chi-miR-3431-5p	3084.83	5564.49	-0.80728	0.0001055	0.0017466	TRUE
chi-miR-3432-3p	26.5359	26.081	0.027359	0.94893	NA	NA
chi-miR-3432-5p	1938.83	1979.73	-0.027515	0.90926	0.94973	FALSE
chi-miR-345-3p	110.311	56.1243	0.80545	0.021168	0.088845	FALSE
chi-miR-345-5p	46.6871	36.3989	0.27974	0.44397	0.63442	FALSE
chi-miR-346-5p	0	0.382426	-0.069518	0.64223	NA	NA
chi-miR-34a	576.11	744.116	-0.32426	0.29741	0.49791	FALSE
chi-miR-34b-3p	27.3395	33.4788	-0.21934	0.57254	0.72296	FALSE
chi-miR-34b-5p	0.803612	0.764851	-0.0022026	0.99339	NA	NA
chi-miR-34c-3p	10.023	8.27409	0.17091	0.71495	NA	NA
chi-miR-34c-5p	91.1159	221.842	-1.1664	1.8649e-05	0.00039695	TRUE
chi-miR-361-3p	2807.81	2109.58	0.39026	0.069036	0.19781	FALSE
chi-miR-361-5p	1313.33	1168.13	0.15154	0.58587	0.73666	FALSE
chi-miR-362-3p	34.3143	28.1945	0.22021	0.56338	0.71747	FALSE
chi-miR-362-5p	856.859	715.832	0.24635	0.23404	0.44402	FALSE
chi-miR-363-3p	42.8215	76.0864	-0.67543	0.053338	0.16386	FALSE
chi-miR-363-5p	1.89542	1.14728	0.12542	0.72254	NA	NA
chi-miR-365-3p	4079.61	3912.85	0.05188	0.87149	0.94096	FALSE
chi-miR-369-3p	675.049	555.688	0.25585	0.3276	0.51558	FALSE
chi-miR-369-5p	79.167	43.9499	0.73012	0.023707	0.094196	FALSE
chi-miR-374a-3p	2045.25	3534.04	-0.74171	0.00093509	0.008989	TRUE
chi-miR-374a-5p	4428.12	6802.46	-0.5822	0.0097529	0.048752	TRUE
chi-miR-374b-3p	105.642	152.924	-0.48726	0.081091	0.22584	FALSE
chi-miR-374b-5p	9399.29	14927.1	-0.60607	0.026607	0.10037	FALSE
chi-miR-376a	11.0843	8.65651	0.21083	0.65012	NA	NA
chi-miR-376b-3p	7.58168	9.01108	-0.12734	0.78651	NA	NA
chi-miR-376b-5p	19.4696	21.2969	-0.09284	0.82789	NA	NA
chi-miR-376c-3p	102.17	145.046	-0.45967	0.098901	0.2648	FALSE
chi-miR-376d	9.96202	6.03524	0.34304	0.46804	NA	NA
chi-miR-376e-3p	104.096	146.916	-0.45041	0.10378	0.27129	FALSE
chi-miR-377	1.63771	2.97584	-0.17177	0.6664	NA	NA
chi-miR-378-3p	5701.64	9829.15	-0.73263	0.0019893	0.0152	TRUE
chi-miR-378-5p	194.316	148.599	0.35415	0.16391	0.35915	FALSE
chi-miR-379-3p	249.406	149.726	0.67529	0.010582	0.051697	FALSE
chi-miR-379-5p	5757.92	5594.07	0.039513	0.85363	0.92919	FALSE
chi-miR-380-3p	290.027	238.515	0.26145	0.27194	0.49066	FALSE
chi-miR-380-5p	2.44132	3.38612	-0.13331	0.76127	NA	NA
chi-miR-381	56.3776	58.4949	-0.032174	0.93635	0.95123	FALSE
chi-miR-382-3p	384.648	278.97	0.41441	0.16215	0.35915	FALSE
chi-miR-382-5p	332.848	273.587	0.26421	0.26223	0.47942	FALSE
chi-miR-383	1.89542	2.2667	-0.05864	0.88604	NA	NA
chi-miR-3955-3p	2.69903	5.21468	-0.34208	0.45118	NA	NA
chi-miR-3955-5p	94.5713	104.073	-0.12078	0.74954	0.85909	FALSE
chi-miR-3958-3p	845.182	454.178	0.83264	0.00057228	0.0065592	TRUE
chi-miR-3959-3p	42.2146	51.2642	-0.22609	0.52729	0.68917	FALSE
chi-miR-3959-5p	922.551	800.416	0.19347	0.39592	0.59288	FALSE
chi-miR-409-3p	603.633	409.812	0.51103	0.052703	0.16386	FALSE
chi-miR-409-5p	394.455	300.504	0.34883	0.23542	0.44402	FALSE
chi-miR-410-3p	87.1421	34.5286	1.1059	0.0015479	0.012813	TRUE
chi-miR-410-5p	0	0.382426	-0.069518	0.64223	NA	NA
chi-miR-411a-3p	312.406	121.775	1.2314	6.0762e-06	0.00013929	TRUE
chi-miR-411a-5p	4730.2	6121.81	-0.34535	0.15438	0.34852	FALSE
chi-miR-411b-3p	2.15313	1.11942	0.1787	0.63852	NA	NA
chi-miR-411b-5p	95.9375	47.7881	0.87116	0.0063483	0.036381	TRUE
chi-miR-412-3p	0.803612	1.14728	-0.059135	0.83496	NA	NA
chi-miR-412-5p	76.4236	80.7109	-0.054289	0.88066	0.94402	FALSE
chi-miR-421-3p	198.819	302.551	-0.55663	0.037359	0.13293	FALSE
chi-miR-423-3p	7924.23	5788.68	0.4267	0.052987	0.16386	FALSE
chi-miR-423-5p	5573.22	3944.89	0.46823	0.039002	0.13359	FALSE
chi-miR-424-3p	275.88	86.0434	1.5463	1.9463e-09	9.6664e-08	TRUE
chi-miR-424-5p	532.191	283.598	0.79176	0.011184	0.053757	FALSE
chi-miR-425-3p	40.8346	58.7316	-0.43467	0.22045	0.42658	FALSE
chi-miR-425-5p	377.48	454.617	-0.218	0.54669	0.70222	FALSE
chi-miR-429	3361.63	2222.6	0.54057	0.050051	0.15867	FALSE
chi-miR-432-3p	0	1.84249	-0.26269	0.33361	NA	NA
chi-miR-432-5p	151.359	124.243	0.25826	0.32872	0.51558	FALSE
chi-miR-433	70.5545	43.7625	0.56892	0.11264	0.28623	FALSE
chi-miR-449a-5p	3.24493	9.37958	-0.69848	0.13909	NA	NA
chi-miR-450-3p	29.3402	12.6961	0.7585	0.093418	NA	NA
chi-miR-450-5p	2327.05	885.595	1.2903	1.7341e-07	6.4597e-06	TRUE
chi-miR-451-3p	0	1.8982	-0.34832	0.2585	NA	NA
chi-miR-451-5p	20124.6	16945	0.21353	0.51475	0.68347	FALSE
chi-miR-454-3p	333.876	279.753	0.22581	0.42307	0.61366	FALSE
chi-miR-454-5p	15.3906	17.3409	-0.12563	0.77663	NA	NA
chi-miR-455-3p	961.185	1161.96	-0.25603	0.26044	0.47907	FALSE
chi-miR-455-5p	1320.13	2475.63	-0.85758	5.7699e-05	0.0010746	TRUE
chi-miR-483	9.70432	5.59711	0.38372	0.41693	NA	NA
chi-miR-485-3p	20.7886	10.5547	0.64493	0.14726	NA	NA
chi-miR-485-5p	60.3347	43.5118	0.40692	0.22398	0.42785	FALSE
chi-miR-487a-3p	11.6302	22.5834	-0.65122	0.13705	NA	NA
chi-miR-487b-3p	175.864	138.831	0.31202	0.25991	0.47907	FALSE
chi-miR-490	72.8129	84.8822	-0.20239	0.5511	0.70484	FALSE
chi-miR-491-3p	10.2807	12.3833	-0.16243	0.72298	NA	NA
chi-miR-491-5p	25.1254	51.7998	-0.85584	0.02003	0.08527	FALSE
chi-miR-493-3p	111.738	164.251	-0.49976	0.068846	0.19781	FALSE
chi-miR-493-5p	1143.83	1117.76	0.031156	0.90324	0.94973	FALSE
chi-miR-494	878.341	749.46	0.20907	0.42038	0.61366	FALSE
chi-miR-495-3p	306.39	160.913	0.8594	0.00072684	0.0074689	TRUE
chi-miR-496-3p	0.803612	0.750924	-0.0033874	0.99072	NA	NA
chi-miR-496-5p	0.803612	0.750924	-0.0033874	0.99072	NA	NA
chi-miR-497-3p	0	4.97153	-0.5048	0.14595	NA	NA
chi-miR-497-5p	1301.18	1566.71	-0.24746	0.31017	0.50786	FALSE
chi-miR-499-5p	652.066	311.666	0.97988	0.00013364	0.002096	TRUE
chi-miR-500-3p	1240.26	1035.39	0.24353	0.29225	0.49723	FALSE
chi-miR-500-5p	363.901	443.474	-0.26625	0.28659	0.49723	FALSE
chi-miR-502a	2.15313	3.00369	-0.1526	0.72078	NA	NA
chi-miR-502b-3p	15.967	15.7276	0.021263	0.96135	NA	NA
chi-miR-502b-5p	17.0283	28.7782	-0.55283	0.18915	NA	NA
chi-miR-504	299.501	217.643	0.40875	0.15177	0.34791	FALSE
chi-miR-505-3p	314.579	372.012	-0.21976	0.37972	0.5744	FALSE
chi-miR-532-3p	330.709	353.08	-0.0909	0.69823	0.81918	FALSE
chi-miR-532-5p	10953.1	9400	0.20387	0.4174	0.61366	FALSE
chi-miR-542-3p	2697.54	1730.75	0.57784	0.038363	0.13293	FALSE
chi-miR-542-5p	7.58168	9.67844	-0.17561	0.71008	NA	NA
chi-miR-543-3p	89.9493	44.9098	0.82232	0.025942	0.099113	FALSE
chi-miR-543-5p	0	0.368498	-0.067454	0.64739	NA	NA
chi-miR-544-5p	20.7886	13.2038	0.43549	0.32429	NA	NA
chi-miR-545-3p	0.803612	4.9019	-0.62643	0.13915	NA	NA
chi-miR-545-5p	0	2.22492	-0.39274	0.22331	NA	NA
chi-miR-582-5p	46.5209	40.793	0.15824	0.65841	0.79115	FALSE
chi-miR-592	7.86987	11.3335	-0.26028	0.58075	NA	NA
chi-miR-628-5p	34.0871	51.1046	-0.47901	0.17796	0.37085	FALSE
chi-miR-655	189.146	178.489	0.072473	0.7966	0.889	FALSE
chi-miR-656	16.6791	6.02132	0.77677	0.09879	NA	NA
chi-miR-660	4312.09	3206.88	0.4073	0.041311	0.13832	FALSE
chi-miR-665	11.3725	29.6406	-0.96802	0.022963	NA	NA
chi-miR-671-3p	29.0077	21.464	0.33738	0.41822	NA	NA
chi-miR-671-5p	25.4441	39.0062	-0.47987	0.20821	0.41642	FALSE
chi-miR-708-3p	3104.92	3344.64	-0.097096	0.71979	0.83462	FALSE
chi-miR-708-5p	3086.48	2956.1	0.059081	0.78281	0.88363	FALSE
chi-miR-7-3p	129.177	233.042	-0.74509	0.014173	0.065067	FALSE
chi-miR-758	58.0292	87.4199	-0.52401	0.10673	0.27419	FALSE
chi-miR-7-5p	6697.99	7494.23	-0.15358	0.46097	0.65104	FALSE
chi-miR-767	13.2679	37.0738	-0.98096	0.026615	NA	NA
chi-miR-873-3p	0	0.750924	-0.16339	0.46714	NA	NA
chi-miR-873-5p	2.95674	22.8544	-1.6008	0.00061335	NA	NA
chi-miR-874-3p	104.581	128.332	-0.26593	0.36739	0.56435	FALSE
chi-miR-874-5p	6.23216	10.5129	-0.39365	0.40292	NA	NA
chi-miR-876-3p	3.76035	1.8982	0.24034	0.56347	NA	NA
chi-miR-876-5p	0	0.382426	-0.069518	0.64223	NA	NA
chi-miR-877-3p	7.55119	3.01762	0.55401	0.23669	NA	NA
chi-miR-877-5p	109.857	93.1488	0.19719	0.54334	0.70222	FALSE
chi-miR-92a-3p	46343	18682.1	1.2101	1.5039e-06	3.7346e-05	TRUE
chi-miR-92a-5p	30.008	19.9343	0.45092	0.26067	NA	NA
chi-miR-93-3p	53.2685	28.8897	0.73421	0.037972	0.13293	FALSE
chi-miR-93-5p	12654.6	7047.84	0.76713	0.004853	0.03077	TRUE
chi-miR-9-3p	12.4948	26.6369	-0.70118	0.11249	NA	NA
chi-miR-9-5p	238.124	416.493	-0.73761	0.0043888	0.029064	TRUE
chi-miR-96	478.978	607.016	-0.31786	0.16977	0.3681	FALSE
chi-miR-98-3p	14.5565	6.7026	0.60078	0.20115	NA	NA
chi-miR-98-5p	9928.08	12069.1	-0.24549	0.43764	0.63003	FALSE
chi-miR-99a-3p	185.05	215.653	-0.20082	0.51833	0.68347	FALSE
chi-miR-99a-5p	171254	175569	-0.033775	0.87946	0.94402	FALSE
chi-miR-99b-3p	120.897	222.829	-0.80891	0.0016837	0.013561	TRUE
chi-miR-99b-5p	9096.09	8974.15	0.018319	0.93061	0.94973	FALSE
novel_100	414.875	286.192	0.46241	0.14485	0.33723	FALSE
novel_106	378.707	299.318	0.30323	0.32087	0.51556	FALSE
novel_119	196.999	130.452	0.52259	0.076895	0.21618	FALSE
novel_140	78.3024	40.793	0.78461	0.022415	0.090391	FALSE
novel_15	209.663	192.272	0.11637	0.66439	0.79196	FALSE
novel_159	46.8091	53.9272	-0.16693	0.62871	0.77101	FALSE
novel_164	28.689	35.5366	-0.23483	0.54649	0.70222	FALSE
novel_168	0	0.368498	-0.067454	0.64739	NA	NA
novel_177	20.8191	26.2266	-0.25178	0.53623	NA	NA
novel_178	22.1686	13.8991	0.48131	0.25915	NA	NA
novel_180	13.4647	33.6244	-0.9246	0.035547	NA	NA
novel_187	3.24493	0.736996	0.4272	0.27045	NA	NA
novel_188	25.4441	15.0185	0.56484	0.17749	NA	NA
novel_189	0.545904	37.8601	-0.12237	0.51879	NA	NA
novel_192	19.2119	14.2397	0.30768	0.47781	NA	NA
novel_203	18.0591	8.31587	0.65143	0.16015	NA	NA
novel_214	0.545904	12.0148	-1.3744	0.0033224	NA	NA
novel_217	6.55085	8.28802	-0.1044	0.82073	NA	NA
novel_223	6.52036	3.78247	0.33684	0.46758	NA	NA
novel_225	3.76035	6.41767	-0.32231	0.48405	NA	NA
novel_228	9.76529	1.14728	1.0531	0.021447	NA	NA
novel_232	1.60722	1.48792	-0.00044594	0.99899	NA	NA
novel_237	0	1.13335	-0.23277	0.37434	NA	NA
novel_25	931.188	562.668	0.65268	0.022446	0.090391	FALSE
novel_255	2.15313	0.750924	0.26434	0.47155	NA	NA
novel_256	1.89542	1.85642	0.0096928	0.98038	NA	NA
novel_257	0.545904	1.48792	-0.16653	0.60718	NA	NA
novel_260	2.15313	0.368498	0.33537	0.3208	NA	NA
novel_262	1.09181	1.50185	-0.056648	0.87155	NA	NA
novel_264	2.41083	1.11942	0.1747	0.62716	NA	NA
novel_269	0.803612	3.41398	-0.407	0.29489	NA	NA
novel_272	0.803612	0.368498	0.070022	0.77181	NA	NA
novel_273	0.803612	1.11942	-0.074666	0.8121	NA	NA
novel_275	0.545904	1.11942	-0.10367	0.73441	NA	NA
novel_281	0.803612	0	0.15172	0.44392	NA	NA
novel_283	0	0.368498	-0.067454	0.64739	NA	NA
novel_284	0	0.368498	-0.067454	0.64739	NA	NA
novel_288	0.545904	0.764851	-0.029623	0.90722	NA	NA
novel_291	0.545904	1.50185	-0.17398	0.5975	NA	NA
novel_292	0.545904	1.50185	-0.17398	0.5975	NA	NA
novel_304	0	0.368498	-0.067454	0.64739	NA	NA
novel_308	0	0.764851	-0.12842	0.51892	NA	NA
novel_309	0	0.736996	-0.12493	0.52512	NA	NA
novel_310	1.09181	3.35826	-0.33273	0.40899	NA	NA
novel_311	3.24493	4.87404	-0.22458	0.62599	NA	NA
novel_315	3.50264	3.37219	0.0026054	0.99538	NA	NA
novel_317	1.60722	1.87035	-0.063044	0.86501	NA	NA
novel_318	2.15313	3.00369	-0.1526	0.72078	NA	NA
novel_323	8.09709	3.74069	0.50731	0.28211	NA	NA
novel_325	0.803612	1.13335	-0.076365	0.80815	NA	NA
novel_329	65.3088	98.7737	-0.49168	0.15092	0.34791	FALSE
novel_332	7.8089	2.98977	0.55978	0.23066	NA	NA
novel_336	2.98723	2.2667	0.12927	0.76182	NA	NA
novel_338	4.59445	1.11942	0.58417	0.17807	NA	NA
novel_339	0.545904	1.87035	-0.23627	0.49525	NA	NA
novel_343	24.8067	21.7629	0.11817	0.77753	NA	NA
novel_357	0	0.750924	-0.16339	0.46714	NA	NA
novel_358	63.8069	26.0531	1.0312	0.0066339	0.036609	TRUE
novel_361	0.803612	0.750924	-0.0033874	0.99072	NA	NA
novel_363	0	0.764851	-0.12842	0.51892	NA	NA
novel_365	0.545904	0	0.11411	0.51171	NA	NA
novel_366	7.29348	11.6741	-0.39133	0.40291	NA	NA
novel_369	21.9414	26.2405	-0.17906	0.66146	NA	NA
novel_375	6.48987	7.89166	-0.14568	0.75775	NA	NA
novel_376	118.94	77.4972	0.50168	0.17244	0.3681	FALSE
novel_381	3.24493	6.34803	-0.39008	0.40203	NA	NA
novel_387	0.545904	0.368498	0.04003	0.85871	NA	NA
novel_389	2.95674	1.5297	0.17863	0.63636	NA	NA
novel_400	0.803612	0.382426	0.067905	0.77922	NA	NA
novel_411	0	0.368498	-0.067454	0.64739	NA	NA
novel_412	0.803612	1.11942	-0.074666	0.8121	NA	NA
novel_414	4.56396	0.368498	0.62771	0.10787	NA	NA
novel_415	0	0.368498	-0.067454	0.64739	NA	NA
novel_417	0	0.368498	-0.067454	0.64739	NA	NA
novel_426	1.89542	2.2667	-0.05864	0.88604	NA	NA
novel_427	1.89542	2.64912	-0.11832	0.77546	NA	NA
novel_429	4.59445	0.368498	0.75036	0.06809	NA	NA
novel_433	0	0.764851	-0.12842	0.51892	NA	NA
novel_437	0	3.41398	-0.56424	0.12443	NA	NA
novel_439	2.95674	5.62496	-0.36667	0.42304	NA	NA
novel_446	1.63771	1.88427	-0.019235	0.95932	NA	NA
novel_447	1.60722	0	0.2704	0.29395	NA	NA
novel_450	11.0843	7.49531	0.32674	0.48372	NA	NA
novel_455	1.63771	0.736996	0.14377	0.63877	NA	NA
novel_456	4.30625	1.11942	0.50321	0.23469	NA	NA
novel_461	0.803612	0.382426	0.067905	0.77922	NA	NA
novel_462	1.63771	3.38612	-0.23337	0.57236	NA	NA
novel_465	0.545904	0.764851	-0.029623	0.90722	NA	NA
novel_471	2.44132	0.368498	0.40586	0.25063	NA	NA
novel_478	40.3635	25.1211	0.46233	0.28354	0.49723	FALSE
novel_480	0	1.87035	-0.36381	0.24724	NA	NA
novel_483	3.24493	2.22492	0.15306	0.71911	NA	NA
novel_485	0.803612	0.382426	0.067905	0.77922	NA	NA
novel_486	1.89542	0.764851	0.2061	0.54935	NA	NA
novel_487	0	0.382426	-0.069518	0.64223	NA	NA
novel_491	10.2502	3.7964	0.64097	0.17358	NA	NA
novel_493	0.803612	0	0.15172	0.44392	NA	NA
novel_496	2.41083	0.368498	0.28879	0.35815	NA	NA
novel_501	1.09181	0.750924	0.080651	0.7954	NA	NA
novel_504	0.803612	0.382426	0.067905	0.77922	NA	NA
novel_507	0.803612	0	0.15172	0.44392	NA	NA
novel_508	144.188	249.304	-0.67873	0.037986	0.13293	FALSE
novel_516	0.803612	0	0.15172	0.44392	NA	NA
novel_517	0.545904	0	0.11411	0.51171	NA	NA
novel_518	1.60722	0	0.2704	0.29395	NA	NA
novel_526	2.95674	0	0.55814	0.10483	NA	NA
novel_532	20.409	9.39351	0.57041	0.22666	NA	NA
novel_535	24.3218	14.6082	0.52843	0.21082	NA	NA
novel_536	12.8883	0	1.4291	0.0014747	NA	NA
novel_537	0	0.382426	-0.069518	0.64223	NA	NA
novel_542	0.803612	0	0.15172	0.44392	NA	NA
novel_545	0.545904	1.14728	-0.086435	0.75359	NA	NA
novel_546	0.803612	0	0.15172	0.44392	NA	NA
novel_552	2.15313	0.382426	0.33233	0.32553	NA	NA
novel_553	9.12792	1.8982	0.72557	0.10663	NA	NA
novel_556	0.545904	1.50185	-0.17398	0.5975	NA	NA
novel_557	0	0.382426	-0.069518	0.64223	NA	NA
novel_563	0	1.13335	-0.23277	0.37434	NA	NA
novel_567	1.34952	0	0.30789	0.2549	NA	NA
novel_568	0	0.382426	-0.069518	0.64223	NA	NA
novel_569	1.60722	0	0.2704	0.29395	NA	NA
novel_570	0.803612	0	0.15172	0.44392	NA	NA
novel_574	0.545904	0	0.11411	0.51171	NA	NA
novel_575	1.34952	1.51577	-0.034861	0.92465	NA	NA
novel_581	1.09181	0.736996	0.065134	0.81828	NA	NA
novel_582	0.545904	0	0.11411	0.51171	NA	NA
novel_587	1.63771	1.50185	0.042089	0.90836	NA	NA
novel_68	2751.68	1456.41	0.83452	0.0020906	0.015575	TRUE
novel_93	573.04	349.771	0.61485	0.055147	0.16769	FALSE
novel_97	476.952	66.9854	2.4226	2.0964e-13	2.0824e-11	TRUE
