# Supplementary material for: Chi-miR-30b-5p inhibits dermal papilla cells proliferation by targeting CaMKIIδ gene in cashmere goat
Source: BMC Genomics. 2020 Jun 26;21:430. doi: 10.1186/s12864-020-06799-1 (PMC7318507; doi:10.1186/s12864-020-06799-1)
Supplement: Supplementary file 7 — Additional file 7. The information of KEGG. [file 12864_2020_6799_MOESM7_ESM.xlsx]

## Sheet: Sheet1
Additional file7 the information of KEGG
##Databases: KEGG PATHWAY
##Statistical test method: hypergeometric test / Fisher's exact test
##FDR correction method: Benjamini and Hochberg
#Term	Database	ID	Input number	Background number	P-Value	Corrected P-Value	Input	Hyperlink
Oxidative phosphorylation	KEGG PATHWAY	chx00190	51	134	8.70229e-13	1.64741e-10	102177927|102168407|100861263|102171890|100860881|102188021|102168216|102176290|100860782|102171224|102181026|102168606|102170632|102168533|102168558|102178499|102191393|102187118|102187983|102189802|102189432|102186141|100861349|102186463|102181518|102187560|102188764|102188663|102171860|102191741|102176937|102187154|102188420|102184322|102168736|102184488|102172376|102173562|102176032|102170635…	http://www.genome.jp/kegg-bin/show_pathway?chx00190/chx:102179291%09red/chx:100861349%09red/chx:102179638%09red/chx:100860782%09red/chx:102181026%09red/chx:102168216%09red/chx:102187983%09red/chx:102188675%09red/chx:102187154%09red/chx:102171224%09red/chx:102177927%09red/chx:102168558%09red/chx:102188764%09red/chx:102176937%09red/chx:102187118%09red/chx:102176032%09red/chx:102168606%09red/chx:102…
Huntington's disease	KEGG PATHWAY	chx05016	63	197	1.14008e-12	1.64741e-10	102177927|102168407|100861263|102171890|100861114|102187824|102187383|102188021|102168216|102176290|100860782|102179638|102181026|102168606|102170632|102183893|102184042|102178499|102187118|102180186|102189802|102189432|100860881|100861349|102186463|102177074|102188675|102188764|102182068|102188663|102171860|102169966|102168533|102191741|102173997|102186141|102169621|102187154|102169457|102179362…	http://www.genome.jp/kegg-bin/show_pathway?chx05016/chx:102179291%09red/chx:100861349%09red/chx:102179638%09red/chx:100860782%09red/chx:102187824%09red/chx:102181026%09red/chx:102168216%09red/chx:102188663%09red/chx:102180186%09red/chx:102188675%09red/chx:102187154%09red/chx:102169966%09red/chx:102177074%09red/chx:102177927%09red/chx:102188764%09red/chx:102178813%09red/chx:102176032%09red/chx:102…
Parkinson's disease	KEGG PATHWAY	chx05012	52	143	2.13543e-12	2.05713e-10	102177927|102168407|100861263|102171890|100860881|102188021|102168216|102176290|100860782|102179638|102181026|102168606|102187800|102170632|102168533|102178499|102187118|102187983|102189802|102189432|100861349|102186463|102187560|102188764|102188663|102171860|102181963|102191741|102173997|102186141|102187154|102169457|102188420|102184322|102168736|100861351|102184488|102190674|102172376|102173562…	http://www.genome.jp/kegg-bin/show_pathway?chx05012/chx:102179291%09red/chx:102190674%09red/chx:102179638%09red/chx:102187800%09red/chx:100860782%09red/chx:102181026%09red/chx:102168216%09red/chx:102188663%09red/chx:102187983%09red/chx:102188675%09red/chx:102187154%09red/chx:102171224%09red/chx:102177927%09red/chx:102188764%09red/chx:102178813%09red/chx:102176032%09red/chx:102168606%09red/chx:102…
Alzheimer's disease	KEGG PATHWAY	chx05010	56	169	6.44044e-12	4.65322e-10	102177927|102168407|100861263|102171890|100860881|102176770|102168216|102176290|100860782|102171224|102181026|102168606|102170632|102168533|102178499|102170314|102187118|102187983|102170858|102189802|102189432|100860816|100861349|102169976|102186463|102187560|102188764|102169966|102188663|102171860|100861292|102177419|102182021|102191741|102173997|102186141|102187154|102188420|102188021|102168736…	http://www.genome.jp/kegg-bin/show_pathway?chx05010/chx:102179291%09red/chx:100861349%09red/chx:102179638%09red/chx:102170858%09red/chx:100860782%09red/chx:102181026%09red/chx:102168216%09red/chx:102189010%09red/chx:102187983%09red/chx:102188675%09red/chx:102187154%09red/chx:102169966%09red/chx:102177927%09red/chx:102188764%09red/chx:102188663%09red/chx:102176032%09red/chx:102168606%09red/chx:102…
Ribosome	KEGG PATHWAY	chx03010	61	211	8.21901e-11	4.75059e-09	102179258|102189233|102171363|102170171|102186381|102180025|102169182|102180238|102179549|102169679|102178653|102172713|102173666|102182905|102173349|102178822|102183345|102189283|102189623|102183069|102180725|102188555|102171864|102183967|102187139|100861004|102188153|102188200|102169908|102180765|102187639|102187834|102172191|102189602|102185310|102168431|102176316|102169094|102175839|102179977…	http://www.genome.jp/kegg-bin/show_pathway?chx03010/chx:100861004%09red/chx:100860783%09red/chx:102184509%09red/chx:102182362%09red/chx:102174474%09red/chx:102179977%09red/chx:102169908%09red/chx:102170087%09red/chx:102185103%09red/chx:102185100%09red/chx:102186381%09red/chx:102169182%09red/chx:102180765%09red/chx:102175839%09red/chx:102171363%09red/chx:102173666%09red/chx:102189233%09red/chx:102…
Metabolic pathways	KEGG PATHWAY	chx01100	212	1313	1.64944e-09	7.94478e-08	102191221|102177927|102180069|102172933|102182885|102190784|102177346|102168533|102181760|102189802|102190033|102188647|102181518|102188764|100860870|102184119|100860879|102169966|100860894|102188253|102182146|102191741|102190811|102186141|102180366|102184583|102169251|102187154|102170632|102172661|102168736|102168201|100860854|102172231|102173959|102171404|100861080|102170247|102175929|102188401…	http://www.genome.jp/kegg-bin/show_pathway?chx01100/chx:102191194%09red/chx:102179079%09red/chx:102176032%09red/chx:100860963%09red/chx:102174617%09red/chx:102181026%09red/chx:102191350%09red/chx:102180069%09red/chx:102187190%09red/chx:102190840%09red/chx:102187983%09red/chx:102180992%09red/chx:102187595%09red/chx:102169966%09red/chx:102177927%09red/chx:102181987%09red/chx:102185636%09red/chx:102…
Non-alcoholic fatty liver disease (NAFLD)	KEGG PATHWAY	chx04932	45	148	6.68383e-09	2.75947e-07	102184858|102177927|102168407|100861263|100860881|102188021|102168216|102176290|100860782|102171224|102181026|100861301|102168533|102178438|102187118|102189802|102189432|100860816|100861349|102169976|102179406|102187560|102188663|102171860|102172758|102188710|102191741|102173997|102186141|102170408|102187154|102176032|102184322|102168736|102180987|102172376|102173562|102188420|102170635|102179638…	http://www.genome.jp/kegg-bin/show_pathway?chx04932/chx:102179291%09red/chx:100861349%09red/chx:102179638%09red/chx:102176032%09red/chx:102184858%09red/chx:102168216%09red/chx:102188675%09red/chx:102187154%09red/chx:102171224%09red/chx:102177927%09red/chx:102188663%09red/chx:100860782%09red/chx:102188420%09red/chx:102173562%09red/chx:102190310%09red/chx:102186141%09red/chx:102187118%09red/chx:102…
Systemic lupus erythematosus	KEGG PATHWAY	chx05322	40	141	2.10858e-07	7.61723e-06	102185323|102178318|102178319|102184017|102178027|102181641|102182848|102173458|102179187|102183306|102172954|102186813|102171676|102186446|102179660|102183280|102180587|102178847|102188986|102180664|102180811|102182458|102186727|102188033|102184760|102179758|102178584|102183743|102177790|102180034|102185049|102182181|102180307|102171395|100860826|102178586|102181912|102173400|102180845|102178870	http://www.genome.jp/kegg-bin/show_pathway?chx05322/chx:102186727%09red/chx:102180587%09red/chx:102184017%09red/chx:102178584%09red/chx:102188986%09red/chx:102183306%09red/chx:102178319%09red/chx:102178318%09red/chx:102171676%09red/chx:102179187%09red/chx:102178586%09red/chx:102188033%09red/chx:102185049%09red/chx:102173458%09red/chx:102178847%09red/chx:102180811%09red/chx:102179758%09red/chx:102…
Proteasome	KEGG PATHWAY	chx03050	18	45	1.18471e-05	0.000380425	102178323|102181749|102180165|102190150|102182415|102190848|102181449|102188113|102168353|102184096|102173623|102176723|102176996|102187958|102175796|102172642|102185511|102181192	http://www.genome.jp/kegg-bin/show_pathway?chx03050/chx:102168353%09red/chx:102188113%09red/chx:102175796%09red/chx:102176723%09red/chx:102173623%09red/chx:102180165%09red/chx:102172642%09red/chx:102182415%09red/chx:102190150%09red/chx:102190848%09red/chx:102184096%09red/chx:102178323%09red/chx:102185511%09red/chx:102181749%09red/chx:102181449%09red/chx:102187958%09red/chx:102176996%09red/chx:102…
Transcriptional misregulation in cancer	KEGG PATHWAY	chx05202	39	172	2.80402e-05	0.000810361	102190394|102177599|102189319|102188043|102176494|102171085|102174268|102176732|102181641|102182848|100861303|102168371|102169300|102178438|102186446|102177056|102178319|102188350|102175759|102186408|102180076|102184760|102186434|102185996|102179135|102187055|102169621|102176878|102170515|102190168|102180119|102191205|102169033|102186416|102180190|102173236|102172997|102174541|102189445	http://www.genome.jp/kegg-bin/show_pathway?chx05202/chx:102188350%09red/chx:102189445%09red/chx:102176494%09red/chx:102185996%09red/chx:102175759%09red/chx:102178319%09red/chx:102186434%09red/chx:102186416%09red/chx:102176878%09red/chx:102170515%09red/chx:102190168%09red/chx:102173236%09red/chx:102189319%09red/chx:102174541%09red/chx:102176732%09red/chx:102177056%09red/chx:102180119%09red/chx:102…
Basal cell carcinoma	KEGG PATHWAY	chx05217	18	55	0.000101672	0.00267119	102187048|102169259|102176768|102191742|102178446|102175724|102180102|102184724|102169621|102175498|102191205|102188440|102182444|102178142|102177945|100860789|102187776|102173736	http://www.genome.jp/kegg-bin/show_pathway?chx05217/chx:102178142%09red/chx:102178446%09red/chx:102191742%09red/chx:102177945%09red/chx:102182444%09red/chx:102175724%09red/chx:102176768%09red/chx:102191205%09red/chx:102169259%09red/chx:102175498%09red/chx:102188440%09red/chx:102184724%09red/chx:102187048%09red/chx:100860789%09red/chx:102173736%09red/chx:102180102%09red/chx:102169621%09red/chx:102…
Pathways in cancer	KEGG PATHWAY	chx05200	68	396	0.000134598	0.00324157	102186154|102187048|102189319|102169916|102186169|102174329|102187410|102170408|102178142|102180102|102177945|102187383|102174268|102191205|102182444|102183611|100861303|102182645|102171226|100860789|102187776|102169895|102191264|102178438|102186998|102170620|100860957|102173997|102185660|102186543|102188350|102175546|102178446|102169966|102172758|102175201|100861391|102187824|102169841|102190835…	http://www.genome.jp/kegg-bin/show_pathway?chx05200/chx:102186998%09red/chx:102188350%09red/chx:102189445%09red/chx:102186169%09red/chx:102185860%09red/chx:102182444%09red/chx:100860905%09red/chx:100860827%09red/chx:102170620%09red/chx:100860789%09red/chx:102175498%09red/chx:102188440%09red/chx:102178142%09red/chx:100861303%09red/chx:102186416%09red/chx:102169841%09red/chx:102169966%09red/chx:102…
Alcoholism	KEGG PATHWAY	chx05034	37	177	0.000185976	0.00413439	102185323|102178318|102178319|102184017|102186081|102178027|102181641|102182848|102180696|102179187|102183893|102183306|102172954|102178586|102171676|102186446|102185660|102170199|102183280|102180587|102169841|102180811|102182458|102179758|102178584|102183743|102178870|102180034|102180115|102185049|102182181|102180307|102171395|102172214|102181912|102180845|102177790	http://www.genome.jp/kegg-bin/show_pathway?chx05034/chx:102180587%09red/chx:102184017%09red/chx:102178584%09red/chx:102178319%09red/chx:102178318%09red/chx:102171676%09red/chx:102179187%09red/chx:102169841%09red/chx:102178586%09red/chx:102183893%09red/chx:102185049%09red/chx:102183306%09red/chx:102180811%09red/chx:102186081%09red/chx:102179758%09red/chx:102171395%09red/chx:102180034%09red/chx:102…
Rheumatoid arthritis	KEGG PATHWAY	chx05323	24	95	0.000240211	0.00495864	102185465|102173458|102185051|100861190|102181582|102178438|102181518|102170620|100860957|102179660|100860816|102191393|102188986|102180664|102186727|102184760|102176937|102190225|102182930|102171520|102171404|102171053|102175889|100860848	http://www.genome.jp/kegg-bin/show_pathway?chx05323/chx:102186727%09red/chx:102188986%09red/chx:102170620%09red/chx:102182930%09red/chx:102171053%09red/chx:102171404%09red/chx:102176937%09red/chx:102173458%09red/chx:100861190%09red/chx:102185051%09red/chx:102179660%09red/chx:102178438%09red/chx:100860816%09red/chx:102181518%09red/chx:100860957%09red/chx:102175889%09red/chx:102185465%09red/chx:102…
Cytokine-cytokine receptor interaction	KEGG PATHWAY	chx04060	44	240	0.000601773	0.0115942	102177599|102189319|102169916|102174268|102191637|102191508|102175546|102185051|102169895|100861190|102190310|102178438|100860918|102175889|102187231|100860957|102187218|102176382|100860816|102178497|102187274|102175201|102174569|102178908|102179993|102182229|100860896|102178448|102184003|100861211|102190168|102187851|102179206|102182930|100861318|102180987|102175436|102169070|102171053|102182054…	http://www.genome.jp/kegg-bin/show_pathway?chx04060/chx:102190168%09red/chx:102175436%09red/chx:102182229%09red/chx:102191637%09red/chx:102187218%09red/chx:102175201%09red/chx:102178908%09red/chx:102171053%09red/chx:102179993%09red/chx:102187231%09red/chx:102187274%09red/chx:102174569%09red/chx:100860896%09red/chx:102179206%09red/chx:100861318%09red/chx:102182054%09red/chx:100861211%09red/chx:102…
Proteoglycans in cancer	KEGG PATHWAY	chx05205	38	206	0.00123719	0.0212013	102185465|102186154|102187048|102183082|102182426|102175498|102191205|102177945|102181648|100861341|102169655|102186998|100860957|102191742|102185660|102170858|102188640|102182645|102172758|100861391|102186624|102179249|102190573|102169259|102176768|100860996|102178446|102176587|102169621|102190225|100861277|102170485|102189484|102172668|102175724|102188440|102188710|102188207	http://www.genome.jp/kegg-bin/show_pathway?chx05205/chx:102186998%09red/chx:102182426%09red/chx:102170858%09red/chx:100861341%09red/chx:102186624%09red/chx:102175498%09red/chx:102188440%09red/chx:102189484%09red/chx:100861277%09red/chx:100861391%09red/chx:102177945%09red/chx:102183082%09red/chx:100860996%09red/chx:102176587%09red/chx:102188207%09red/chx:102182645%09red/chx:102169621%09red/chx:102…
HTLV-I infection	KEGG PATHWAY	chx05166	48	280	0.00124714	0.0212013	102177599|102171085|102175724|102187824|102187383|102176770|102191205|102181216|102182444|102173458|102186416|102177945|102190310|102191504|102191505|102174857|102172203|102179660|102176450|102186540|102186169|102188986|102172758|102180664|102186727|102187231|102169259|102176768|102191742|102178446|102183627|102184724|102169621|102169457|102174268|102175498|100861351|102184356|102171520|102189617…	http://www.genome.jp/kegg-bin/show_pathway?chx05166/chx:102186727%09red/chx:102182444%09red/chx:102172895%09red/chx:102175498%09red/chx:102188440%09red/chx:102176450%09red/chx:102186416%09red/chx:102181216%09red/chx:102169293%09red/chx:102186169%09red/chx:102177945%09red/chx:102178446%09red/chx:102173458%09red/chx:102187824%09red/chx:102169457%09red/chx:102187383%09red/chx:102179660%09red/chx:102…
ECM-receptor interaction	KEGG PATHWAY	chx04512	20	85	0.00160062	0.0256989	100860805|102190835|102182426|102191378|102169839|102171100|102176587|102188640|102179198|102179674|102180190|102182645|102178401|102179675|102169643|102191085|102181229|102174446|102178669|102186530	http://www.genome.jp/kegg-bin/show_pathway?chx04512/chx:102178669%09red/chx:102188640%09red/chx:102181229%09red/chx:102190835%09red/chx:102182426%09red/chx:102191085%09red/chx:102191378%09red/chx:102169643%09red/chx:102180190%09red/chx:100860805%09red/chx:102174446%09red/chx:102182645%09red/chx:102178401%09red/chx:102169839%09red/chx:102171100%09red/chx:102179675%09red/chx:102179674%09red/chx:102…
Wnt signaling pathway	KEGG PATHWAY	chx04310	28	141	0.00205091	0.0311954	102191141|102187776|102175724|102178141|102191347|102187383|102176770|102191205|102182444|102177945|102187112|102174857|102169503|102180102|102169966|102187824|102169259|102176768|102191742|102178446|102184724|102169621|102173712|102175498|102173736|102170408|102188180|102188440	http://www.genome.jp/kegg-bin/show_pathway?chx04310/chx:102178141%09red/chx:102182444%09red/chx:102187824%09red/chx:102175498%09red/chx:102188440%09red/chx:102169966%09red/chx:102177945%09red/chx:102187112%09red/chx:102176770%09red/chx:102169621%09red/chx:102191205%09red/chx:102180102%09red/chx:102174857%09red/chx:102188180%09red/chx:102191347%09red/chx:102169259%09red/chx:102175724%09red/chx:102…
Biosynthesis of amino acids	KEGG PATHWAY	chx01230	17	75	0.00477908	0.0690577	102187618|102190784|102175221|102178731|102176585|102188107|102184075|102184667|102173923|100860879|102183713|102173681|102190860|102172231|102184397|102185282|100860854	http://www.genome.jp/kegg-bin/show_pathway?chx01230/chx:102178731%09red/chx:102185282%09red/chx:102175221%09red/chx:102188107%09red/chx:100860854%09red/chx:102184667%09red/chx:102183713%09red/chx:102184397%09red/chx:102190784%09red/chx:102190860%09red/chx:102173681%09red/chx:102172231%09red/chx:100860879%09red/chx:102187618%09red/chx:102176585%09red/chx:102173923%09red/chx:102184075%09red
Hematopoietic cell lineage	KEGG PATHWAY	chx04640	19	90	0.00574089	0.0787996	102187231|102186530|102185784|102181457|102177962|102175201|102176382|102176587|100860816|102175546|102182054|100861386|102189319|100861303|102185051|102169895|102182426|102177056|102171507	http://www.genome.jp/kegg-bin/show_pathway?chx04640/chx:100861386%09red/chx:100860816%09red/chx:102187231%09red/chx:102177962%09red/chx:102185784%09red/chx:102185051%09red/chx:102189319%09red/chx:102175546%09red/chx:102176382%09red/chx:102182426%09red/chx:102177056%09red/chx:102182054%09red/chx:102181457%09red/chx:102175201%09red/chx:102171507%09red/chx:102169895%09red/chx:100861303%09red/chx:102…
Colorectal cancer	KEGG PATHWAY	chx05210	15	64	0.00599859	0.0787996	102171520|102180077|102187776|102173997|102191742|102187410|100861254|102169293|102184724|102169621|102170408|102172758|102173736|102180102|102188710	http://www.genome.jp/kegg-bin/show_pathway?chx05210/chx:102180077%09red/chx:102169293%09red/chx:102172758%09red/chx:102187410%09red/chx:100861254%09red/chx:102188710%09red/chx:102184724%09red/chx:102170408%09red/chx:102191742%09red/chx:102171520%09red/chx:102173736%09red/chx:102173997%09red/chx:102169621%09red/chx:102187776%09red/chx:102180102%09red
Melanogenesis	KEGG PATHWAY	chx04916	20	98	0.00644198	0.0809449	102169259|102176768|102191742|102186699|102178446|102175724|102180102|102187383|102170199|102175498|102191205|102188440|102182444|102169966|102177945|100861386|102187776|102173736|102183893|102187824	http://www.genome.jp/kegg-bin/show_pathway?chx04916/chx:102183893%09red/chx:102178446%09red/chx:102180102%09red/chx:102177945%09red/chx:102182444%09red/chx:102187824%09red/chx:102169966%09red/chx:102191205%09red/chx:102169259%09red/chx:102175498%09red/chx:102188440%09red/chx:102175724%09red/chx:100861386%09red/chx:102186699%09red/chx:102187383%09red/chx:102170199%09red/chx:102173736%09red/chx:102…
Osteoclast differentiation	KEGG PATHWAY	chx04380	24	127	0.00696122	0.0838247	102175114|102176770|102190607|100861303|102185051|102190310|102174857|100860816|102190972|102172758|100860896|100860996|102187231|102182930|102171522|102170408|102189617|102188180|102179673|102171520|102186416|102188710|102188617|102191104	http://www.genome.jp/kegg-bin/show_pathway?chx04380/chx:102186416%09red/chx:102182930%09red/chx:102187231%09red/chx:102190310%09red/chx:102188617%09red/chx:102185051%09red/chx:100860996%09red/chx:102190607%09red/chx:102191104%09red/chx:102176770%09red/chx:102179673%09red/chx:100860816%09red/chx:102174857%09red/chx:102188180%09red/chx:102188710%09red/chx:102190972%09red/chx:102175114%09red/chx:102…
Protein digestion and absorption	KEGG PATHWAY	chx04974	24	130	0.00885997	0.0984994	102185420|102177438|102169447|102172792|102191085|102176416|102191492|102174197|102187568|102181964|102177443|102187830|102191378|102187872|102175866|102169643|102186297|102188405|102188543|102178669|102178401|102173692|102178089|102168373	http://www.genome.jp/kegg-bin/show_pathway?chx04974/chx:102178669%09red/chx:102175866%09red/chx:102169643%09red/chx:102191378%09red/chx:102188405%09red/chx:102188543%09red/chx:102174197%09red/chx:102181964%09red/chx:102178401%09red/chx:102187872%09red/chx:102187830%09red/chx:102177443%09red/chx:102178089%09red/chx:102191085%09red/chx:102186297%09red/chx:102172792%09red/chx:102187568%09red/chx:102…
Cardiac muscle contraction	KEGG PATHWAY	chx04260	16	74	0.00886153	0.0984994	102172376|102173562|102191741|102179249|102188021|102175908|102176290|102169976|102188675|102187154|100861263|102179291|100860775|102168373|102168533|100861292	http://www.genome.jp/kegg-bin/show_pathway?chx04260/chx:102176290%09red/chx:102179291%09red/chx:102188021%09red/chx:102175908%09red/chx:102169976%09red/chx:102173562%09red/chx:100860775%09red/chx:100861263%09red/chx:100861292%09red/chx:102168373%09red/chx:102172376%09red/chx:102191741%09red/chx:102188675%09red/chx:102187154%09red/chx:102168533%09red/chx:102179249%09red
Epstein-Barr virus infection	KEGG PATHWAY	chx05169	33	202	0.0120019	0.128465	102176908|100861114|102187824|102180165|102187383|102173623|100861361|102169543|102176450|102181192|102180248|102184639|102177074|102186154|102182068|102172758|102182426|100860996|100861254|102169621|102179362|102185511|102171507|102170408|102171521|102189617|102177575|102186695|102176723|102186416|102188710|102185190|102190848	http://www.genome.jp/kegg-bin/show_pathway?chx05169/chx:102182426%09red/chx:102180165%09red/chx:102187824%09red/chx:100861361%09red/chx:102185511%09red/chx:102186416%09red/chx:102190848%09red/chx:102181192%09red/chx:102177074%09red/chx:102173623%09red/chx:102179362%09red/chx:100861254%09red/chx:102184639%09red/chx:100860996%09red/chx:102185190%09red/chx:102169621%09red/chx:102180248%09red/chx:100…
Prostate cancer	KEGG PATHWAY	chx05215	17	86	0.0146967	0.15169	100860827|102187776|102185660|102191742|100861254|102170199|102180102|102187383|102169621|102174268|102186169|102185926|102172758|102173736|102183893|102187824|102188710	http://www.genome.jp/kegg-bin/show_pathway?chx05215/chx:102183893%09red/chx:102174268%09red/chx:102186169%09red/chx:102185926%09red/chx:102187824%09red/chx:102172758%09red/chx:100860827%09red/chx:100861254%09red/chx:102185660%09red/chx:102187383%09red/chx:102188710%09red/chx:102170199%09red/chx:102173736%09red/chx:102191742%09red/chx:102169621%09red/chx:102187776%09red/chx:102180102%09red
Hippo signaling pathway	KEGG PATHWAY	chx04390	26	153	0.0159796	0.159245	102187776|102180102|102170070|102191454|102175498|102191205|102182444|102177945|100860789|102169162|102188097|102180661|102186726|102180077|102169259|102176768|102191742|102178446|102184724|100861211|102173736|102187369|102175724|102169293|102169375|102188440	http://www.genome.jp/kegg-bin/show_pathway?chx04390/chx:102169162%09red/chx:102186726%09red/chx:102191454%09red/chx:102182444%09red/chx:100860789%09red/chx:102175498%09red/chx:102188440%09red/chx:102169375%09red/chx:102169293%09red/chx:102177945%09red/chx:102184724%09red/chx:100861211%09red/chx:102191205%09red/chx:102180077%09red/chx:102187369%09red/chx:102169259%09red/chx:102175724%09red/chx:102…
mTOR signaling pathway	KEGG PATHWAY	chx04150	26	154	0.0170675	0.161757	102184858|102175498|102178377|102191205|102182444|102177945|102190310|102185660|102185620|102184024|102181518|102188214|102187568|102169259|102176768|102176937|102178446|102177816|102176667|102180272|102172758|102175724|102186985|102188440|102188710|102191283	http://www.genome.jp/kegg-bin/show_pathway?chx04150/chx:102182444%09red/chx:102180272%09red/chx:102188214%09red/chx:102175498%09red/chx:102188440%09red/chx:102176937%09red/chx:102191283%09red/chx:102177945%09red/chx:102190310%09red/chx:102177816%09red/chx:102191205%09red/chx:102184024%09red/chx:102181518%09red/chx:102186985%09red/chx:102169259%09red/chx:102188710%09red/chx:102175724%09red/chx:102…
Cysteine and methionine metabolism	KEGG PATHWAY	chx00270	11	47	0.0173511	0.161757	102187618|102177312|102176585|102170247|102184667|102181302|100860870|102188750|102172231|102178335|102191350	http://www.genome.jp/kegg-bin/show_pathway?chx00270/chx:102178335%09red/chx:100860870%09red/chx:102181302%09red/chx:102187618%09red/chx:102184667%09red/chx:102177312%09red/chx:102191350%09red/chx:102170247%09red/chx:102172231%09red/chx:102188750%09red/chx:102176585%09red
Legionellosis	KEGG PATHWAY	chx05134	13	61	0.0189312	0.170635	100861190|102169074|100860826|102188033|102173997|102177056|100860816|102185222|102178036|102191717|102181569|102186695|102178438	http://www.genome.jp/kegg-bin/show_pathway?chx05134/chx:102191717%09red/chx:102188033%09red/chx:102185222%09red/chx:102178036%09red/chx:100860826%09red/chx:100860816%09red/chx:102177056%09red/chx:100861190%09red/chx:102181569%09red/chx:102186695%09red/chx:102173997%09red/chx:102169074%09red/chx:102178438%09red
Acute myeloid leukemia	KEGG PATHWAY	chx05221	12	55	0.0204714	0.170635	102186154|102180076|102189319|102187776|102185660|102180102|102188350|102186416|100861386|102188710|102172758|102173736	http://www.genome.jp/kegg-bin/show_pathway?chx05221/chx:102188350%09red/chx:102186154%09red/chx:102180076%09red/chx:100861386%09red/chx:102172758%09red/chx:102189319%09red/chx:102188710%09red/chx:102186416%09red/chx:102173736%09red/chx:102180102%09red/chx:102187776%09red/chx:102185660%09red
Valine, leucine and isoleucine degradation	KEGG PATHWAY	chx00280	12	55	0.0204714	0.170635	102184764|102182021|102170543|102181903|102180069|102185243|102176611|102171856|102171556|102180980|102188776|102173675	http://www.genome.jp/kegg-bin/show_pathway?chx00280/chx:102188776%09red/chx:102182021%09red/chx:102170543%09red/chx:102180069%09red/chx:102184764%09red/chx:102171556%09red/chx:102176611%09red/chx:102185243%09red/chx:102171856%09red/chx:102180980%09red/chx:102173675%09red/chx:102181903%09red
Cell adhesion molecules (CAMs)	KEGG PATHWAY	chx04514	27	165	0.0210747	0.170635	102173982|102175323|102183082|102188004|102179003|102169543|102173458|102191321|102176887|102179660|102189431|102183102|102174403|102188986|102180664|102186727|102184760|102169922|102181457|102168630|102173482|102186530|102180190|102186191|102175451|102177753|102188896	http://www.genome.jp/kegg-bin/show_pathway?chx04514/chx:102186727%09red/chx:102188986%09red/chx:102175323%09red/chx:102186530%09red/chx:102173982%09red/chx:102169922%09red/chx:102173458%09red/chx:102175451%09red/chx:102183082%09red/chx:102177753%09red/chx:102179660%09red/chx:102188896%09red/chx:102183102%09red/chx:102179003%09red/chx:102174403%09red/chx:102191321%09red/chx:102181457%09red/chx:102…
Viral carcinogenesis	KEGG PATHWAY	chx05203	35	228	0.0212555	0.170635	102185323|102186154|102178318|102184017|102187824|102187383|100861361|102169300|102183893|102172954|102180248|102178731|102179187|102170199|102183280|102184639|102180587|102172758|102180811|102188033|102179758|102178584|102183743|102169621|102182181|102180307|102171395|102172214|100860826|102171521|102181912|102180845|102188710|102172895|102177790	http://www.genome.jp/kegg-bin/show_pathway?chx05203/chx:102180587%09red/chx:102184017%09red/chx:102178584%09red/chx:102172895%09red/chx:102182181%09red/chx:102178318%09red/chx:100861361%09red/chx:102179187%09red/chx:102183893%09red/chx:102188033%09red/chx:102187824%09red/chx:102180811%09red/chx:102179758%09red/chx:102185323%09red/chx:102169621%09red/chx:102178731%09red/chx:102183743%09red/chx:102…
alpha-Linolenic acid metabolism	KEGG PATHWAY	chx00592	8	30	0.0221738	0.173196	102184764|102191660|102178266|102176672|102175216|102174470|102188141|102187595	http://www.genome.jp/kegg-bin/show_pathway?chx00592/chx:102175216%09red/chx:102188141%09red/chx:102184764%09red/chx:102174470%09red/chx:102176672%09red/chx:102178266%09red/chx:102187595%09red/chx:102191660%09red
Lysine degradation	KEGG PATHWAY	chx00310	12	57	0.0253414	0.189737	102168698|102170543|102179971|102169033|102185243|102185413|102170478|102171856|102180119|102183718|102169548|102178259	http://www.genome.jp/kegg-bin/show_pathway?chx00310/chx:102178259%09red/chx:102169548%09red/chx:102183718%09red/chx:102169033%09red/chx:102170478%09red/chx:102170543%09red/chx:102179971%09red/chx:102180119%09red/chx:102185243%09red/chx:102168698%09red/chx:102185413%09red/chx:102171856%09red
Type II diabetes mellitus	KEGG PATHWAY	chx04930	10	44	0.0264856	0.189737	102178731|102184858|102183003|102187163|102170408|102188710|102172758|102168356|102185938|100861292	http://www.genome.jp/kegg-bin/show_pathway?chx04930/chx:102178731%09red/chx:102187163%09red/chx:102183003%09red/chx:102170408%09red/chx:102168356%09red/chx:102172758%09red/chx:102185938%09red/chx:102188710%09red/chx:102184858%09red/chx:100861292%09red
Arginine and proline metabolism	KEGG PATHWAY	chx00330	11	51	0.027531	0.189737	102170543|102169129|102188107|102190033|102184631|102184075|102180115|102183713|102179910|100860804|102176898	http://www.genome.jp/kegg-bin/show_pathway?chx00330/chx:102184631%09red/chx:102188107%09red/chx:102169129%09red/chx:102179910%09red/chx:102170543%09red/chx:102183713%09red/chx:100860804%09red/chx:102176898%09red/chx:102190033%09red/chx:102184075%09red/chx:102180115%09red
Thyroid hormone signaling pathway	KEGG PATHWAY	chx04919	20	116	0.0281134	0.189737	102188710|102179249|102183019|102191742|102183081|102187824|102182680|102169621|102180706|102169302|102169966|102168299|102172758|100861220|102189484|102176142|100861391|102168373|102187383|102189445	http://www.genome.jp/kegg-bin/show_pathway?chx04919/chx:100861391%09red/chx:102189445%09red/chx:102191742%09red/chx:102187824%09red/chx:102183081%09red/chx:102172758%09red/chx:102183019%09red/chx:100861220%09red/chx:102187383%09red/chx:102189484%09red/chx:102188710%09red/chx:102182680%09red/chx:102180706%09red/chx:102169302%09red/chx:102168299%09red/chx:102168373%09red/chx:102169621%09red/chx:102…
Linoleic acid metabolism	KEGG PATHWAY	chx00591	9	38	0.0281784	0.189737	102185708|102191660|102190840|102176672|102191011|102175216|102174470|102188141|102187595	http://www.genome.jp/kegg-bin/show_pathway?chx00591/chx:102191011%09red/chx:102185708%09red/chx:102175216%09red/chx:102188141%09red/chx:102174470%09red/chx:102176672%09red/chx:102190840%09red/chx:102187595%09red/chx:102191660%09red
Fc epsilon RI signaling pathway	KEGG PATHWAY	chx04664	13	65	0.0282308	0.189737	102170408|102191004|102185660|100860996|102168313|102179673|102184639|102188710|102172758|102175216|102170935|102188141|102187595	http://www.genome.jp/kegg-bin/show_pathway?chx04664/chx:102170408%09red/chx:102172758%09red/chx:102175216%09red/chx:102188141%09red/chx:102168313%09red/chx:102184639%09red/chx:100860996%09red/chx:102188710%09red/chx:102191004%09red/chx:102187595%09red/chx:102179673%09red/chx:102170935%09red/chx:102185660%09red
Tuberculosis	KEGG PATHWAY	chx05152	29	187	0.030278	0.198025	102186320|102191004|102187824|102187383|102176770|102173458|100861190|102190310|102180248|102181518|102173997|102179660|102177056|100860816|102174814|102191393|102177038|102188986|102180664|102180910|102186727|102188033|100860996|100861254|100860826|102168201|102170408|102171404|102185560	http://www.genome.jp/kegg-bin/show_pathway?chx05152/chx:102186727%09red/chx:102187824%09red/chx:100860826%09red/chx:102177056%09red/chx:102188033%09red/chx:102177038%09red/chx:102188986%09red/chx:102190310%09red/chx:102186320%09red/chx:100861254%09red/chx:102191004%09red/chx:100860996%09red/chx:102180910%09red/chx:100861190%09red/chx:102179660%09red/chx:102176770%09red/chx:102185560%09red/chx:100…
PI3K-Akt signaling pathway	KEGG PATHWAY	chx04151	49	351	0.0308343	0.198025	102177599|102184858|102169839|102186081|102171226|102174268|102183611|100861303|102170070|102185051|102190835|102191085|102178669|102183893|102179198|100860957|102185660|102176382|102175546|102182645|102169841|102188214|102174446|102191740|100861254|102176587|102169621|102184003|102176667|102172758|102190168|102169643|102181229|100861318|102185438|102186530|102172279|102191378|102185860|100860805…	http://www.genome.jp/kegg-bin/show_pathway?chx04151/chx:102178669%09red/chx:102190168%09red/chx:102191378%09red/chx:102188214%09red/chx:100860805%09red/chx:102184003%09red/chx:102169841%09red/chx:102186530%09red/chx:102190835%09red/chx:102183893%09red/chx:102182054%09red/chx:102185860%09red/chx:102185438%09red/chx:102169643%09red/chx:100861254%09red/chx:102186081%09red/chx:100861318%09red/chx:102…
Asthma	KEGG PATHWAY	chx05310	8	33	0.0338105	0.21202	102186727|102175436|102191004|102168313|102179660|102173458|102188986|102180664	http://www.genome.jp/kegg-bin/show_pathway?chx05310/chx:102186727%09red/chx:102188986%09red/chx:102173458%09red/chx:102175436%09red/chx:102168313%09red/chx:102191004%09red/chx:102180664%09red/chx:102179660%09red
Sphingolipid signaling pathway	KEGG PATHWAY	chx04071	20	119	0.0344807	0.21202	102188710|102170408|102174737|102191740|100861080|100860996|102168313|102179673|102184583|102176466|102169621|102179963|100861254|102191004|102168201|102169966|102170070|102172758|102190310|102180248	http://www.genome.jp/kegg-bin/show_pathway?chx04071/chx:102188710%09red/chx:102170408%09red/chx:102176466%09red/chx:102180248%09red/chx:102172758%09red/chx:102174737%09red/chx:100861080%09red/chx:102168313%09red/chx:102191004%09red/chx:100860996%09red/chx:102179963%09red/chx:102169621%09red/chx:100861254%09red/chx:102190310%09red/chx:102191740%09red/chx:102168201%09red/chx:102179673%09red/chx:102…
RNA degradation	KEGG PATHWAY	chx03018	14	76	0.0396015	0.235304	102187789|102176865|102182644|102168690|102175719|102188509|100861322|102182447|102187561|102171352|102169891|102177827|102171027|102190860	http://www.genome.jp/kegg-bin/show_pathway?chx03018/chx:100861322%09red/chx:102177827%09red/chx:102182447%09red/chx:102168690%09red/chx:102169891%09red/chx:102188509%09red/chx:102176865%09red/chx:102190860%09red/chx:102182644%09red/chx:102187561%09red/chx:102171352%09red/chx:102187789%09red/chx:102171027%09red/chx:102175719%09red
Fatty acid elongation	KEGG PATHWAY	chx00062	7	28	0.0405386	0.235304	102173897|102185243|102171856|102180523|102188776|102181962|102189456	http://www.genome.jp/kegg-bin/show_pathway?chx00062/chx:102188776%09red/chx:102189456%09red/chx:102181962%09red/chx:102185243%09red/chx:102180523%09red/chx:102171856%09red/chx:102173897%09red
Primary bile acid biosynthesis	KEGG PATHWAY	chx00120	5	16	0.0407101	0.235304	102180774|102182369|102174570|102170750|102191152	http://www.genome.jp/kegg-bin/show_pathway?chx00120/chx:102180774%09red/chx:102182369%09red/chx:102170750%09red/chx:102191152%09red/chx:102174570%09red
Sulfur metabolism	KEGG PATHWAY	chx00920	4	11	0.0450137	0.253717	102178335|102177550|102173997|102177312	http://www.genome.jp/kegg-bin/show_pathway?chx00920/chx:102178335%09red/chx:102177550%09red/chx:102173997%09red/chx:102177312%09red
Fatty acid degradation	KEGG PATHWAY	chx00071	10	49	0.0456514	0.253717	102184764|102170543|102181105|102180069|102185243|102181987|102171856|102172857|102188776|102178259	http://www.genome.jp/kegg-bin/show_pathway?chx00071/chx:102188776%09red/chx:102181987%09red/chx:102181105%09red/chx:102184764%09red/chx:102170543%09red/chx:102172857%09red/chx:102178259%09red/chx:102185243%09red/chx:102180069%09red/chx:102171856%09red
HIF-1 signaling pathway	KEGG PATHWAY	chx04066	17	101	0.0478845	0.259217	102186154|102187112|102172205|102170613|100861254|102187383|102187824|102184953|102169375|100860957|102188710|102172758|102168356|102174453|102191264|100861391|102190860	http://www.genome.jp/kegg-bin/show_pathway?chx04066/chx:102186154%09red/chx:102184953%09red/chx:102169375%09red/chx:102168356%09red/chx:102174453%09red/chx:102172758%09red/chx:102191264%09red/chx:102187824%09red/chx:100861254%09red/chx:102187383%09red/chx:102188710%09red/chx:102190860%09red/chx:102172205%09red/chx:102187112%09red/chx:102170613%09red/chx:100860957%09red/chx:100861391%09red
Apoptosis	KEGG PATHWAY	chx04210	23	148	0.0484351	0.259217	102185465|102187902|102190310|102180248|102175759|102190798|102172758|102181963|102180077|102173997|100861254|102190225|102178426|102169621|102170408|102184605|102171520|102189617|102175417|102176878|102170858|102188710|102170638	http://www.genome.jp/kegg-bin/show_pathway?chx04210/chx:102170858%09red/chx:102175759%09red/chx:102176878%09red/chx:102175417%09red/chx:102190310%09red/chx:102181963%09red/chx:100861254%09red/chx:102169621%09red/chx:102190798%09red/chx:102180077%09red/chx:102180248%09red/chx:102188710%09red/chx:102170638%09red/chx:102173997%09red/chx:102170408%09red/chx:102189617%09red/chx:102185465%09red/chx:102…
Arrhythmogenic right ventricular cardiomyopathy (ARVC)	KEGG PATHWAY	chx05412	13	72	0.0518523	0.267413	102180076|102186530|102187776|102191742|102169839|102176587|102188004|102180190|102175908|102191242|100861292|102173736|102180102	http://www.genome.jp/kegg-bin/show_pathway?chx05412/chx:102180102%09red/chx:102175908%09red/chx:102191242%09red/chx:100861292%09red/chx:102180190%09red/chx:102180076%09red/chx:102169839%09red/chx:102173736%09red/chx:102191742%09red/chx:102188004%09red/chx:102187776%09red/chx:102186530%09red/chx:102176587%09red
Focal adhesion	KEGG PATHWAY	chx04510	30	206	0.0520718	0.267413	102169839|102174268|102179675|102191085|102178669|100860957|102185660|100860973|102182645|102183869|102172758|102174446|102190835|102191742|100861254|102176587|102185146|102191378|102178401|102170485|102169643|102181229|102170408|102186530|102179673|100860805|102179674|102180190|102179198|102188710	http://www.genome.jp/kegg-bin/show_pathway?chx04510/chx:102178669%09red/chx:102191378%09red/chx:100860805%09red/chx:102185146%09red/chx:102186530%09red/chx:102179674%09red/chx:102169643%09red/chx:100861254%09red/chx:102182645%09red/chx:102174268%09red/chx:102176587%09red/chx:102190835%09red/chx:102191085%09red/chx:100860973%09red/chx:100860957%09red/chx:102174446%09red/chx:102188710%09red/chx:102…
Thyroid cancer	KEGG PATHWAY	chx05216	7	30	0.0528057	0.267413	102187776|102191742|102180102|102169621|102173736|102172412|102189445	http://www.genome.jp/kegg-bin/show_pathway?chx05216/chx:102189445%09red/chx:102180102%09red/chx:102172412%09red/chx:102173736%09red/chx:102191742%09red/chx:102169621%09red/chx:102187776%09red
Herpes simplex infection	KEGG PATHWAY	chx05168	30	207	0.0544965	0.267413	102187824|102187383|100861361|102184304|102173458|102183188|102190310|100860826|102179660|100860816|102172553|102188986|102180664|102173327|102177156|102186727|102188033|102175105|102173997|102169621|102170408|102171520|102171521|102173019|102175889|102186192|102175094|102185560|102169931|102173206	http://www.genome.jp/kegg-bin/show_pathway?chx05168/chx:102173019%09red/chx:102186727%09red/chx:102188986%09red/chx:100860826%09red/chx:100861361%09red/chx:100860816%09red/chx:102177156%09red/chx:102175105%09red/chx:102188033%09red/chx:102183188%09red/chx:102173458%09red/chx:102187824%09red/chx:102184304%09red/chx:102179660%09red/chx:102169621%09red/chx:102185560%09red/chx:102186192%09red/chx:102…
VEGF signaling pathway	KEGG PATHWAY	chx04370	11	58	0.0545929	0.267413	102174857|100860957|100860996|102176770|100860905|102168201|102188710|102172758|102175216|102188141|102187595	http://www.genome.jp/kegg-bin/show_pathway?chx04370/chx:102175216%09red/chx:102168201%09red/chx:102174857%09red/chx:102172758%09red/chx:100860957%09red/chx:100860905%09red/chx:102188141%09red/chx:100860996%09red/chx:102188710%09red/chx:102187595%09red/chx:102176770%09red
Sulfur relay system	KEGG PATHWAY	chx04122	4	12	0.0557144	0.268358	102178335|102178891|100860803|102177312	http://www.genome.jp/kegg-bin/show_pathway?chx04122/chx:102178335%09red/chx:102178891%09red/chx:102177312%09red/chx:100860803%09red
Signaling pathways regulating pluripotency of stem cells	KEGG PATHWAY	chx04550	22	143	0.0569655	0.269886	102186154|102184778|102175498|102191205|102182444|102177945|100860789|100860918|100860996|102172758|102169259|102176768|102191742|102178446|102184724|100861211|102178016|102175724|102169293|102188440|102188710|102184837	http://www.genome.jp/kegg-bin/show_pathway?chx04550/chx:102182444%09red/chx:100860789%09red/chx:102175498%09red/chx:102188440%09red/chx:102184778%09red/chx:102169293%09red/chx:102177945%09red/chx:100860996%09red/chx:100861211%09red/chx:102191205%09red/chx:100860918%09red/chx:102169259%09red/chx:102188710%09red/chx:102175724%09red/chx:102186154%09red/chx:102178446%09red/chx:102172758%09red/chx:102…
Influenza A	KEGG PATHWAY	chx05164	26	176	0.0591042	0.270263	102187824|102187383|102191717|102173458|102183188|100861190|102190310|102178438|102173997|102179660|100860816|102186540|102188986|102172758|102180664|102186727|100860996|102189225|102172640|102176795|102170408|102171521|102186695|102175889|102186192|102188710	http://www.genome.jp/kegg-bin/show_pathway?chx05164/chx:102186727%09red/chx:102187824%09red/chx:100860816%09red/chx:102176795%09red/chx:102183188%09red/chx:102173458%09red/chx:102188986%09red/chx:100860996%09red/chx:100861190%09red/chx:102179660%09red/chx:102178438%09red/chx:102191717%09red/chx:102186192%09red/chx:102186540%09red/chx:102188710%09red/chx:102170408%09red/chx:102186695%09red/chx:102…
Spliceosome	KEGG PATHWAY	chx03040	21	136	0.060099	0.270263	102168690|102186123|102189060|102190526|102185316|102182598|102177229|102186695|102169864|100861322|102173400|102177473|102178847|102190204|100861400|102171624|100861346|102177101|102171027|102182507|102177395	http://www.genome.jp/kegg-bin/show_pathway?chx03040/chx:102182598%09red/chx:102190526%09red/chx:102186123%09red/chx:100861322%09red/chx:102189060%09red/chx:102177229%09red/chx:102185316%09red/chx:102178847%09red/chx:100861346%09red/chx:102173400%09red/chx:102182507%09red/chx:100861400%09red/chx:102177395%09red/chx:102169864%09red/chx:102190204%09red/chx:102171624%09red/chx:102186695%09red/chx:102…
Malaria	KEGG PATHWAY	chx05144	10	52	0.0607858	0.270263	102175045|102175471|102183082|100860816|102179674|102179675|102175889|102189010|100861190|102178438	http://www.genome.jp/kegg-bin/show_pathway?chx05144/chx:100860816%09red/chx:102175889%09red/chx:102183082%09red/chx:102175471%09red/chx:102189010%09red/chx:102175045%09red/chx:100861190%09red/chx:102179675%09red/chx:102179674%09red/chx:102178438%09red
Intestinal immune network for IgA production	KEGG PATHWAY	chx04672	10	52	0.0607858	0.270263	102186727|102189617|102188986|102179660|102180190|102173458|102184760|102180664|102169916|100860848	http://www.genome.jp/kegg-bin/show_pathway?chx04672/chx:102186727%09red/chx:102169916%09red/chx:102188986%09red/chx:102184760%09red/chx:102180190%09red/chx:102180664%09red/chx:100860848%09red/chx:102179660%09red/chx:102173458%09red/chx:102189617%09red
Mineral absorption	KEGG PATHWAY	chx04978	9	46	0.0676731	0.296326	102172205|102182451|102172831|102188618|102174685|102168373|102172435|102189453|102168628	http://www.genome.jp/kegg-bin/show_pathway?chx04978/chx:102182451%09red/chx:102172831%09red/chx:102168628%09red/chx:102189453%09red/chx:102188618%09red/chx:102174685%09red/chx:102172205%09red/chx:102172435%09red/chx:102168373%09red
FoxO signaling pathway	KEGG PATHWAY	chx04068	20	131	0.0707633	0.305233	102186154|102184858|102183003|102187383|102172279|100860996|102191026|102183589|102169293|102191227|102178036|100861246|102188214|102170408|102172895|100861301|102172758|102187824|102185660|102188710	http://www.genome.jp/kegg-bin/show_pathway?chx04068/chx:102186154%09red/chx:102183003%09red/chx:102169293%09red/chx:102191227%09red/chx:102191026%09red/chx:102172895%09red/chx:102172758%09red/chx:102187824%09red/chx:100861246%09red/chx:102188214%09red/chx:102187383%09red/chx:100860996%09red/chx:102188710%09red/chx:102170408%09red/chx:102172279%09red/chx:102184858%09red/chx:102178036%09red/chx:102…
Chagas disease (American trypanosomiasis)	KEGG PATHWAY	chx05142	17	108	0.0744917	0.31659	102188710|102171520|102188033|100860996|102171053|102169293|100860816|102170408|102169375|102175889|102169966|102170070|102172758|102186813|102190310|100860826|102178438	http://www.genome.jp/kegg-bin/show_pathway?chx05142/chx:102171053%09red/chx:102188710%09red/chx:102169375%09red/chx:102169293%09red/chx:102175889%09red/chx:102172758%09red/chx:100860826%09red/chx:100860816%09red/chx:102190310%09red/chx:100860996%09red/chx:102186813%09red/chx:102170408%09red/chx:102178438%09red/chx:102171520%09red/chx:102188033%09red/chx:102169966%09red/chx:102170070%09red
Salmonella infection	KEGG PATHWAY	chx05132	15	93	0.0779149	0.32449	102186320|100861190|102187993|100860996|102171053|102177056|100860816|102171520|102186774|102191717|102170408|102170485|102169314|102185878|102178438	http://www.genome.jp/kegg-bin/show_pathway?chx05132/chx:102171053%09red/chx:102191717%09red/chx:102185878%09red/chx:102171520%09red/chx:100861190%09red/chx:102186774%09red/chx:102186320%09red/chx:100860816%09red/chx:102177056%09red/chx:102169314%09red/chx:102170408%09red/chx:102170485%09red/chx:102187993%09red/chx:100860996%09red/chx:102178438%09red
Pyrimidine metabolism	KEGG PATHWAY	chx00240	16	101	0.0785963	0.32449	102173899|102188253|102182146|100861114|102169251|102188647|102177074|102179362|102182068|102182855|102175795|102169758|102176691|102171294|102182935|102176263	http://www.genome.jp/kegg-bin/show_pathway?chx00240/chx:102182146%09red/chx:102177074%09red/chx:102182068%09red/chx:102169251%09red/chx:102175795%09red/chx:100861114%09red/chx:102179362%09red/chx:102171294%09red/chx:102176263%09red/chx:102173899%09red/chx:102169758%09red/chx:102188253%09red/chx:102182855%09red/chx:102182935%09red/chx:102176691%09red/chx:102188647%09red
Apoptosis - multiple species	KEGG PATHWAY	chx04215	7	34	0.0836594	0.340529	102170408|102180077|102173997|100861254|102190168|102181963|102190310	http://www.genome.jp/kegg-bin/show_pathway?chx04215/chx:102180077%09red/chx:102170408%09red/chx:102190168%09red/chx:102190310%09red/chx:102181963%09red/chx:100861254%09red/chx:102173997%09red
Pyruvate metabolism	KEGG PATHWAY	chx00620	8	42	0.0910938	0.356769	102178731|102170543|102172148|102184953|100860870|102170323|102188750|102185092	http://www.genome.jp/kegg-bin/show_pathway?chx00620/chx:102178731%09red/chx:102184953%09red/chx:100860870%09red/chx:102172148%09red/chx:102170543%09red/chx:102188750%09red/chx:102170323%09red/chx:102185092%09red
Fructose and mannose metabolism	KEGG PATHWAY	chx00051	7	35	0.0926983	0.356769	102188810|102170613|102184448|102187190|102180808|102168356|102173959	http://www.genome.jp/kegg-bin/show_pathway?chx00051/chx:102180808%09red/chx:102173959%09red/chx:102168356%09red/chx:102188810%09red/chx:102184448%09red/chx:102187190%09red/chx:102170613%09red
AGE-RAGE signaling pathway in diabetic complications	KEGG PATHWAY	chx04933	16	104	0.0936097	0.356769	102188710|102186154|102170408|100860957|100860996|100861254|102169293|100860816|102169375|102175889|102188180|102169966|102182645|102183869|102172758|102178438	http://www.genome.jp/kegg-bin/show_pathway?chx04933/chx:102186154%09red/chx:102169375%09red/chx:102169293%09red/chx:102175889%09red/chx:102172758%09red/chx:100860957%09red/chx:100860816%09red/chx:100860996%09red/chx:102188710%09red/chx:102170408%09red/chx:100861254%09red/chx:102188180%09red/chx:102183869%09red/chx:102169966%09red/chx:102178438%09red/chx:102182645%09red
Renal cell carcinoma	KEGG PATHWAY	chx05211	11	65	0.0953029	0.356769	100860957|102187112|102185660|102187824|102187383|100860973|102188710|102185926|102172758|102191264|100861391	http://www.genome.jp/kegg-bin/show_pathway?chx05211/chx:100861391%09red/chx:102185926%09red/chx:102187824%09red/chx:100860973%09red/chx:102172758%09red/chx:102191264%09red/chx:102187383%09red/chx:102188710%09red/chx:102187112%09red/chx:100860957%09red/chx:102185660%09red
Central carbon metabolism in cancer	KEGG PATHWAY	chx05230	11	65	0.0953029	0.356769	102178731|102189319|102184953|102169621|102186985|100861386|102188710|102172758|102168356|100861391|102172412	http://www.genome.jp/kegg-bin/show_pathway?chx05230/chx:102178731%09red/chx:102184953%09red/chx:102168356%09red/chx:100861391%09red/chx:102172758%09red/chx:102189319%09red/chx:102188710%09red/chx:102172412%09red/chx:100861386%09red/chx:102169621%09red/chx:102186985%09red
Type I diabetes mellitus	KEGG PATHWAY	chx04940	11	65	0.0953029	0.356769	102186727|102184760|102179660|100860816|102176878|102175759|102170848|102173458|102188986|102180664|102171032	http://www.genome.jp/kegg-bin/show_pathway?chx04940/chx:102186727%09red/chx:100860816%09red/chx:102170848%09red/chx:102188986%09red/chx:102175759%09red/chx:102176878%09red/chx:102180664%09red/chx:102184760%09red/chx:102179660%09red/chx:102171032%09red/chx:102173458%09red
Amyotrophic lateral sclerosis (ALS)	KEGG PATHWAY	chx05014	9	50	0.0962905	0.356769	102179171|102173997|100860996|100861254|102169621|102176770|102191717|102172257|102190310	http://www.genome.jp/kegg-bin/show_pathway?chx05014/chx:102191717%09red/chx:102176770%09red/chx:102179171%09red/chx:102172257%09red/chx:102190310%09red/chx:100861254%09red/chx:100860996%09red/chx:102173997%09red/chx:102169621%09red
Phagosome	KEGG PATHWAY	chx04145	25	179	0.0982812	0.358119	102185465|102173946|102173458|102172952|102191393|102179660|102177056|102174814|102181518|102188986|102180664|102186727|102188033|102176937|102176587|102190225|102178426|102169314|102187993|100860826|102173297|102179674|102179675|102188617|102171404	http://www.genome.jp/kegg-bin/show_pathway?chx04145/chx:102173297%09red/chx:102186727%09red/chx:102188986%09red/chx:100860826%09red/chx:102190225%09red/chx:102176937%09red/chx:102173458%09red/chx:102188617%09red/chx:102177056%09red/chx:102169314%09red/chx:102179660%09red/chx:102176587%09red/chx:102174814%09red/chx:102181518%09red/chx:102188033%09red/chx:102187993%09red/chx:102185465%09red/chx:102…
Arachidonic acid metabolism	KEGG PATHWAY	chx00590	15	97	0.0991333	0.358119	102184926|102185708|102191660|102188418|100860894|102172933|102184023|100860905|102190498|102190840|102176672|102175216|102187595|102188141|102174470	http://www.genome.jp/kegg-bin/show_pathway?chx00590/chx:102175216%09red/chx:102184023%09red/chx:100860905%09red/chx:100860894%09red/chx:102185708%09red/chx:102172933%09red/chx:102188418%09red/chx:102188141%09red/chx:102184926%09red/chx:102174470%09red/chx:102176672%09red/chx:102190840%09red/chx:102190498%09red/chx:102187595%09red/chx:102191660%09red
Carbon metabolism	KEGG PATHWAY	chx01200	17	114	0.103918	0.365651	102187618|102190784|102175221|102178731|102181903|102180069|100860881|102184953|102182885|102173923|102173681|102190860|102182321|102168356|102184397|102185243|102185282	http://www.genome.jp/kegg-bin/show_pathway?chx01200/chx:102178731%09red/chx:102184953%09red/chx:102185282%09red/chx:102168356%09red/chx:102175221%09red/chx:102173923%09red/chx:100860881%09red/chx:102180069%09red/chx:102190784%09red/chx:102190860%09red/chx:102173681%09red/chx:102185243%09red/chx:102184397%09red/chx:102187618%09red/chx:102181903%09red/chx:102182321%09red/chx:102182885%09red
NOD-like receptor signaling pathway	KEGG PATHWAY	chx04621	9	51	0.104393	0.365651	102175889|102170408|100860996|100860816|102185222|102191717|100861190|102180538|102178438	http://www.genome.jp/kegg-bin/show_pathway?chx04621/chx:102191717%09red/chx:100860816%09red/chx:102170408%09red/chx:102175889%09red/chx:100860996%09red/chx:100861190%09red/chx:102180538%09red/chx:102178438%09red/chx:102185222%09red
NF-kappa B signaling pathway	KEGG PATHWAY	chx04064	14	90	0.105014	0.365651	102186320|102182930|102189617|100861254|102177056|100860816|102187231|102184639|100860905|100860848|102180248|102190310|102191104|102178438	http://www.genome.jp/kegg-bin/show_pathway?chx04064/chx:100860816%09red/chx:102187231%09red/chx:102189617%09red/chx:102180248%09red/chx:100860905%09red/chx:102190310%09red/chx:102186320%09red/chx:100861254%09red/chx:102184639%09red/chx:102177056%09red/chx:102182930%09red/chx:100860848%09red/chx:102191104%09red/chx:102178438%09red
Hepatitis C	KEGG PATHWAY	chx05160	19	131	0.107166	0.368703	102188710|102186154|102170408|102171521|102185660|100860996|102175471|102189431|102183102|102169621|102177753|102190310|102174403|102170070|102172758|102180248|102188896|102186579|102178438	http://www.genome.jp/kegg-bin/show_pathway?chx05160/chx:102186154%09red/chx:102177753%09red/chx:102170408%09red/chx:102180248%09red/chx:102169621%09red/chx:102189431%09red/chx:102175471%09red/chx:102190310%09red/chx:100860996%09red/chx:102188710%09red/chx:102178438%09red/chx:102172758%09red/chx:102188896%09red/chx:102183102%09red/chx:102186579%09red/chx:102174403%09red/chx:102171521%09red/chx:102…
Fatty acid metabolism	KEGG PATHWAY	chx01212	9	52	0.112868	0.383752	102184764|102180069|102185243|102181987|102178266|102188776|102173897|102191221|102171856	http://www.genome.jp/kegg-bin/show_pathway?chx01212/chx:102188776%09red/chx:102181987%09red/chx:102191221%09red/chx:102184764%09red/chx:102180069%09red/chx:102178266%09red/chx:102185243%09red/chx:102171856%09red/chx:102173897%09red
Butanoate metabolism	KEGG PATHWAY	chx00650	6	30	0.114853	0.385959	102180069|102185243|102180798|102171856|102180980|102180366	http://www.genome.jp/kegg-bin/show_pathway?chx00650/chx:102180366%09red/chx:102180069%09red/chx:102185243%09red/chx:102180798%09red/chx:102180980%09red/chx:102171856%09red
Inflammatory bowel disease (IBD)	KEGG PATHWAY	chx05321	11	68	0.117154	0.387312	102186727|102186154|102188180|102176382|102169293|100860816|102173458|102188986|102179660|102180664|100861190	http://www.genome.jp/kegg-bin/show_pathway?chx05321/chx:102186727%09red/chx:102186154%09red/chx:100860816%09red/chx:102169293%09red/chx:102188986%09red/chx:102173458%09red/chx:102176382%09red/chx:102180664%09red/chx:100861190%09red/chx:102188180%09red/chx:102179660%09red
Leishmaniasis	KEGG PATHWAY	chx05140	12	76	0.117936	0.387312	102186727|102171520|102188033|100860996|102179660|100860816|100860826|100860905|102173458|102188986|102188617|102180664	http://www.genome.jp/kegg-bin/show_pathway?chx05140/chx:102186727%09red/chx:100860816%09red/chx:100860826%09red/chx:100860905%09red/chx:102173458%09red/chx:102188617%09red/chx:102188986%09red/chx:102188033%09red/chx:100860996%09red/chx:102180664%09red/chx:102179660%09red/chx:102171520%09red
Endometrial cancer	KEGG PATHWAY	chx05213	9	53	0.121712	0.395223	102187776|102185660|102191742|102180102|102184724|102169621|102188710|102172758|102173736	http://www.genome.jp/kegg-bin/show_pathway?chx05213/chx:102180102%09red/chx:102172758%09red/chx:102188710%09red/chx:102184724%09red/chx:102173736%09red/chx:102191742%09red/chx:102169621%09red/chx:102187776%09red/chx:102185660%09red
Staphylococcus aureus infection	KEGG PATHWAY	chx05150	10	61	0.123888	0.397818	102186727|100860826|102188033|102179660|102182455|102173458|102188986|102180664|102178657|102186813	http://www.genome.jp/kegg-bin/show_pathway?chx05150/chx:102186727%09red/chx:102188033%09red/chx:102182455%09red/chx:102188986%09red/chx:102178657%09red/chx:100860826%09red/chx:102186813%09red/chx:102180664%09red/chx:102173458%09red/chx:102179660%09red
Glycine, serine and threonine metabolism	KEGG PATHWAY	chx00260	8	47	0.138174	0.436543	102187618|102178337|102184667|102170645|102180115|102190784|102172231|102184397	http://www.genome.jp/kegg-bin/show_pathway?chx00260/chx:102170645%09red/chx:102178337%09red/chx:102184667%09red/chx:102184397%09red/chx:102190784%09red/chx:102172231%09red/chx:102187618%09red/chx:102180115%09red
Graft-versus-host disease	KEGG PATHWAY	chx05332	9	55	0.140479	0.436543	102186727|102184760|102179660|100860816|102176878|102175759|102173458|102188986|102180664	http://www.genome.jp/kegg-bin/show_pathway?chx05332/chx:102186727%09red/chx:100860816%09red/chx:102188986%09red/chx:102175759%09red/chx:102176878%09red/chx:102180664%09red/chx:102173458%09red/chx:102179660%09red/chx:102184760%09red
Glutathione metabolism	KEGG PATHWAY	chx00480	9	55	0.140479	0.436543	102184023|102174708|102184631|102190033|102170247|102185021|102180650|102185784|102173702	http://www.genome.jp/kegg-bin/show_pathway?chx00480/chx:102184023%09red/chx:102184631%09red/chx:102173702%09red/chx:102185784%09red/chx:102174708%09red/chx:102170247%09red/chx:102180650%09red/chx:102190033%09red/chx:102185021%09red
Small cell lung cancer	KEGG PATHWAY	chx05222	13	88	0.147791	0.443969	102188710|102186530|102190835|102173997|102186543|100861254|102169621|102182645|100860905|102186169|102172895|102172758|102189445	http://www.genome.jp/kegg-bin/show_pathway?chx05222/chx:102189445%09red/chx:102186169%09red/chx:102190835%09red/chx:100860905%09red/chx:102172758%09red/chx:102172895%09red/chx:102186543%09red/chx:100861254%09red/chx:102188710%09red/chx:102182645%09red/chx:102173997%09red/chx:102169621%09red/chx:102186530%09red
Chemokine signaling pathway	KEGG PATHWAY	chx04062	24	181	0.148589	0.443969	102186154|102169916|102186081|102191508|102173628|102181582|102178438|102179993|102185660|102184639|102189417|102187274|102169966|102172758|102174569|102169841|102187851|102168936|102175436|102177575|102171053|102171529|102175889|102188710	http://www.genome.jp/kegg-bin/show_pathway?chx04062/chx:102173628%09red/chx:102169841%09red/chx:102169966%09red/chx:102171053%09red/chx:102179993%09red/chx:102175436%09red/chx:102174569%09red/chx:102187274%09red/chx:102184639%09red/chx:102186081%09red/chx:102187851%09red/chx:102178438%09red/chx:102189417%09red/chx:102188710%09red/chx:102185660%09red/chx:102186154%09red/chx:102169916%09red/chx:102…
Pertussis	KEGG PATHWAY	chx05133	12	80	0.149254	0.443969	102171520|102188033|100860996|102176587|100860816|102170408|102181582|102191717|102186813|102177056|100860826|102178438	http://www.genome.jp/kegg-bin/show_pathway?chx05133/chx:102191717%09red/chx:102188033%09red/chx:102171520%09red/chx:102181582%09red/chx:100860826%09red/chx:100860816%09red/chx:102186813%09red/chx:102177056%09red/chx:102170408%09red/chx:100860996%09red/chx:102178438%09red/chx:102176587%09red
B cell receptor signaling pathway	KEGG PATHWAY	chx04662	11	72	0.150297	0.443969	102174857|102185660|102188180|102175471|102171520|102176770|102184639|102188710|102172758|102191104|102170935	http://www.genome.jp/kegg-bin/show_pathway?chx04662/chx:102176770%09red/chx:102188180%09red/chx:102174857%09red/chx:102172758%09red/chx:102175471%09red/chx:102184639%09red/chx:102188710%09red/chx:102191104%09red/chx:102171520%09red/chx:102170935%09red/chx:102185660%09red
MAPK signaling pathway	KEGG PATHWAY	chx04010	32	251	0.15055	0.443969	102171085|102187163|102174268|102179213|102171226|102190310|102187595|102187231|102185660|102177056|100860816|102173395|102172327|102189417|100861292|100860996|102169621|102175908|102176770|102170485|102170408|102175216|102185438|102171520|102189617|102188180|102186695|102185860|102178859|102174453|102188141|102191283	http://www.genome.jp/kegg-bin/show_pathway?chx04010/chx:102175908%09red/chx:102174453%09red/chx:102178859%09red/chx:102187595%09red/chx:102177056%09red/chx:102172327%09red/chx:102171226%09red/chx:102191283%09red/chx:102190310%09red/chx:102185438%09red/chx:102175216%09red/chx:100860996%09red/chx:102176770%09red/chx:102169621%09red/chx:100860816%09red/chx:102188180%09red/chx:102189417%09red/chx:100…
Hepatitis B	KEGG PATHWAY	chx05161	20	148	0.156364	0.445924	102188710|102186154|102174857|102180077|102186169|102173997|100861254|102187383|102185620|102188640|102171520|102169621|102188180|102170408|102170199|102172758|102183188|102183893|102187824|102178438	http://www.genome.jp/kegg-bin/show_pathway?chx05161/chx:102186154%09red/chx:102183893%09red/chx:102188640%09red/chx:102171520%09red/chx:102186169%09red/chx:102174857%09red/chx:102183188%09red/chx:102172758%09red/chx:102185620%09red/chx:102180077%09red/chx:102187383%09red/chx:100861254%09red/chx:102187824%09red/chx:102170408%09red/chx:102170199%09red/chx:102188180%09red/chx:102188710%09red/chx:102…
Renin-angiotensin system	KEGG PATHWAY	chx04614	5	26	0.158779	0.445924	102189288|102187651|102173692|102185784|102174387	http://www.genome.jp/kegg-bin/show_pathway?chx04614/chx:102185784%09red/chx:102173692%09red/chx:102174387%09red/chx:102189288%09red/chx:102187651%09red
Toxoplasmosis	KEGG PATHWAY	chx05145	17	123	0.15979	0.445924	102186727|102170408|102186530|102190835|102173997|100860996|102186154|100861254|102179660|102186695|102173458|102188710|102188986|102172758|102180664|102190310|102186579	http://www.genome.jp/kegg-bin/show_pathway?chx05145/chx:102186727%09red/chx:102186154%09red/chx:102186579%09red/chx:102190835%09red/chx:102188986%09red/chx:102172758%09red/chx:100861254%09red/chx:102190310%09red/chx:100860996%09red/chx:102188710%09red/chx:102170408%09red/chx:102180664%09red/chx:102173458%09red/chx:102179660%09red/chx:102186695%09red/chx:102173997%09red/chx:102186530%09red
Notch signaling pathway	KEGG PATHWAY	chx04330	8	49	0.159864	0.445924	102176908|102183334|102169449|102187824|102187383|102182444|102190715|102184738	http://www.genome.jp/kegg-bin/show_pathway?chx04330/chx:102183334%09red/chx:102182444%09red/chx:102187824%09red/chx:102190715%09red/chx:102187383%09red/chx:102176908%09red/chx:102169449%09red/chx:102184738%09red
Regulation of lipolysis in adipocytes	KEGG PATHWAY	chx04923	9	57	0.160627	0.445924	102188710|102184858|102181248|102174848|102190552|100860905|102176672|102172758|102174470	http://www.genome.jp/kegg-bin/show_pathway?chx04923/chx:102188710%09red/chx:100860905%09red/chx:102172758%09red/chx:102174470%09red/chx:102174848%09red/chx:102176672%09red/chx:102190552%09red/chx:102184858%09red/chx:102181248%09red
Arginine biosynthesis	KEGG PATHWAY	chx00220	4	19	0.162509	0.445924	102175221|102173681|100860854|100860879	http://www.genome.jp/kegg-bin/show_pathway?chx00220/chx:100860879%09red/chx:100860854%09red/chx:102173681%09red/chx:102175221%09red
Insulin resistance	KEGG PATHWAY	chx04931	15	107	0.166215	0.445924	102186154|102184858|102183003|102170705|102190310|100861301|102170199|102170408|102179406|102188710|102170134|102180907|102172758|102183893|102191283	http://www.genome.jp/kegg-bin/show_pathway?chx04931/chx:102186154%09red/chx:102183893%09red/chx:102183003%09red/chx:102191283%09red/chx:102170134%09red/chx:102172758%09red/chx:102190310%09red/chx:102188710%09red/chx:102170408%09red/chx:102170199%09red/chx:102170705%09red/chx:102180907%09red/chx:102184858%09red/chx:102179406%09red/chx:100861301%09red
Peroxisome	KEGG PATHWAY	chx04146	12	82	0.166397	0.445924	102184764|102180774|102171089|102182369|102185531|102183347|102184963|102176815|102185588|102170966|102174570|102180980	http://www.genome.jp/kegg-bin/show_pathway?chx04146/chx:102171089%09red/chx:102182369%09red/chx:102176815%09red/chx:102185588%09red/chx:102174570%09red/chx:102184764%09red/chx:102170966%09red/chx:102183347%09red/chx:102185531%09red/chx:102180980%09red/chx:102180774%09red/chx:102184963%09red
TGF-beta signaling pathway	KEGG PATHWAY	chx04350	12	82	0.166397	0.445924	100860918|102187369|102187383|102169293|102191347|100860914|100861211|102172895|102170070|100860789|102187112|102187824	http://www.genome.jp/kegg-bin/show_pathway?chx04350/chx:102169293%09red/chx:102187112%09red/chx:102172895%09red/chx:102187369%09red/chx:102191347%09red/chx:102187824%09red/chx:100860789%09red/chx:102187383%09red/chx:100861211%09red/chx:100860918%09red/chx:102170070%09red/chx:100860914%09red
Ovarian steroidogenesis	KEGG PATHWAY	chx04913	10	66	0.170166	0.445924	102187294|102188418|100860905|102190498|102190840|102182621|102175216|102188141|102186579|102187595	http://www.genome.jp/kegg-bin/show_pathway?chx04913/chx:102175216%09red/chx:102187294%09red/chx:100860905%09red/chx:102188418%09red/chx:102188141%09red/chx:102190840%09red/chx:102190498%09red/chx:102187595%09red/chx:102186579%09red/chx:102182621%09red
Pancreatic cancer	KEGG PATHWAY	chx05212	10	66	0.170166	0.445924	102186154|102170408|100860957|102187410|102169293|102169621|102186169|102185926|102172758|102188710	http://www.genome.jp/kegg-bin/show_pathway?chx05212/chx:102186154%09red/chx:102169293%09red/chx:102186169%09red/chx:102185926%09red/chx:102172758%09red/chx:100860957%09red/chx:102188710%09red/chx:102170408%09red/chx:102169621%09red/chx:102187410%09red
Ether lipid metabolism	KEGG PATHWAY	chx00565	8	50	0.171272	0.445924	102172928|102174638|102191660|102176672|102175216|102174470|102188141|102187595	http://www.genome.jp/kegg-bin/show_pathway?chx00565/chx:102172928%09red/chx:102188141%09red/chx:102175216%09red/chx:102174638%09red/chx:102174470%09red/chx:102176672%09red/chx:102187595%09red/chx:102191660%09red
Sphingolipid metabolism	KEGG PATHWAY	chx00600	8	50	0.171272	0.445924	102174737|102174638|102179963|102184583|102176466|102188734|102168201|100861080	http://www.genome.jp/kegg-bin/show_pathway?chx00600/chx:102168201%09red/chx:100861080%09red/chx:102174737%09red/chx:102174638%09red/chx:102179963%09red/chx:102176466%09red/chx:102184583%09red/chx:102188734%09red
Biosynthesis of unsaturated fatty acids	KEGG PATHWAY	chx01040	5	27	0.17466	0.450685	102184764|102181962|102178266|102180523|102174570	http://www.genome.jp/kegg-bin/show_pathway?chx01040/chx:102180523%09red/chx:102178266%09red/chx:102181962%09red/chx:102184764%09red/chx:102174570%09red
Renin secretion	KEGG PATHWAY	chx04924	10	67	0.180296	0.461111	102185525|102186735|102187651|102185242|102176770|102170858|102185434|102169966|100861292|102168940	http://www.genome.jp/kegg-bin/show_pathway?chx04924/chx:102168940%09red/chx:102170858%09red/chx:102186735%09red/chx:102185434%09red/chx:102185525%09red/chx:102187651%09red/chx:100861292%09red/chx:102185242%09red/chx:102176770%09red/chx:102169966%09red
Adherens junction	KEGG PATHWAY	chx04520	11	76	0.187718	0.475881	102187776|102191742|102179673|102169293|102187383|102187824|102174768|102173736|102172668|102180102|102185878	http://www.genome.jp/kegg-bin/show_pathway?chx04520/chx:102185878%09red/chx:102169293%09red/chx:102187824%09red/chx:102174768%09red/chx:102172668%09red/chx:102187383%09red/chx:102173736%09red/chx:102191742%09red/chx:102179673%09red/chx:102187776%09red/chx:102180102%09red
TNF signaling pathway	KEGG PATHWAY	chx04668	15	110	0.19004	0.477579	102175889|102171520|102189617|100860996|102190310|100860816|102170408|102190798|102185051|100860905|102188710|102170199|102172758|102183893|102180248	http://www.genome.jp/kegg-bin/show_pathway?chx04668/chx:102183893%09red/chx:100860816%09red/chx:102170408%09red/chx:102189617%09red/chx:102180248%09red/chx:100860905%09red/chx:102172758%09red/chx:102190310%09red/chx:100860996%09red/chx:102188710%09red/chx:102170199%09red/chx:102185051%09red/chx:102171520%09red/chx:102190798%09red/chx:102175889%09red
Choline metabolism in cancer	KEGG PATHWAY	chx05231	14	102	0.19446	0.477909	102171520|102174559|102185660|102187410|102170408|102174268|102175275|102188710|102172758|102175216|102187595|100861391|102188141|102185878	http://www.genome.jp/kegg-bin/show_pathway?chx05231/chx:102174559%09red/chx:100861391%09red/chx:102185878%09red/chx:102171520%09red/chx:102172758%09red/chx:102187410%09red/chx:102175216%09red/chx:102188141%09red/chx:102188710%09red/chx:102170408%09red/chx:102175275%09red/chx:102174268%09red/chx:102187595%09red/chx:102185660%09red
Alanine, aspartate and glutamate metabolism	KEGG PATHWAY	chx00250	6	36	0.19504	0.477909	102175221|102178306|102173681|100860854|102170134|100860879	http://www.genome.jp/kegg-bin/show_pathway?chx00250/chx:102175221%09red/chx:102170134%09red/chx:100860879%09red/chx:102173681%09red/chx:102178306%09red/chx:100860854%09red
N-Glycan biosynthesis	KEGG PATHWAY	chx00510	8	52	0.195132	0.477909	100860927|102169113|100860963|102191194|102182604|102171951|102172355|102181760	http://www.genome.jp/kegg-bin/show_pathway?chx00510/chx:102191194%09red/chx:102181760%09red/chx:100860963%09red/chx:102169113%09red/chx:102172355%09red/chx:102182604%09red/chx:100860927%09red/chx:102171951%09red
Amino sugar and nucleotide sugar metabolism	KEGG PATHWAY	chx00520	8	53	0.20755	0.50281	102184684|102182681|102181448|102180808|102172661|102170134|102168356|102173959	http://www.genome.jp/kegg-bin/show_pathway?chx00520/chx:102180808%09red/chx:102173959%09red/chx:102168356%09red/chx:102184684%09red/chx:102170134%09red/chx:102182681%09red/chx:102181448%09red/chx:102172661%09red
African trypanosomiasis	KEGG PATHWAY	chx05143	6	37	0.210085	0.50281	102175045|102180141|102184119|100860816|102169966|100861190	http://www.genome.jp/kegg-bin/show_pathway?chx05143/chx:100860816%09red/chx:102180141%09red/chx:102184119%09red/chx:102175045%09red/chx:100861190%09red/chx:102169966%09red
cGMP-PKG signaling pathway	KEGG PATHWAY	chx04022	21	165	0.212079	0.50281	102188710|102184858|102170858|102187815|102186699|102188180|102170199|100861292|102177443|102174857|102178813|102181964|102169457|100861351|102175860|102176770|102172758|102168373|102183893|102180703|102169966	http://www.genome.jp/kegg-bin/show_pathway?chx04022/chx:102183893%09red/chx:102175860%09red/chx:102187815%09red/chx:102170858%09red/chx:100861351%09red/chx:102188180%09red/chx:102176770%09red/chx:102172758%09red/chx:102174857%09red/chx:102180703%09red/chx:102178813%09red/chx:100861292%09red/chx:102188710%09red/chx:102169457%09red/chx:102170199%09red/chx:102186699%09red/chx:102184858%09red/chx:102…
Adipocytokine signaling pathway	KEGG PATHWAY	chx04920	10	70	0.212259	0.50281	102186154|102184858|102183003|102170408|102180987|100861301|102188214|102189445|102190310|102180248	http://www.genome.jp/kegg-bin/show_pathway?chx04920/chx:102186154%09red/chx:102183003%09red/chx:102170408%09red/chx:102180248%09red/chx:102190310%09red/chx:102188214%09red/chx:102180987%09red/chx:102184858%09red/chx:102189445%09red/chx:100861301%09red
Oxytocin signaling pathway	KEGG PATHWAY	chx04921	20	157	0.217938	0.5073	102188710|102174857|100861292|102168967|102171409|102170394|100861301|102171520|102176770|102175908|102170858|100860905|102169966|102168940|102168299|102172758|102175216|102188141|102188180|102187595	http://www.genome.jp/kegg-bin/show_pathway?chx04921/chx:102174857%09red/chx:102171520%09red/chx:102187595%09red/chx:102175908%09red/chx:100860905%09red/chx:102172758%09red/chx:102170394%09red/chx:102188141%09red/chx:102175216%09red/chx:100861292%09red/chx:102188710%09red/chx:102168967%09red/chx:102168940%09red/chx:102188180%09red/chx:102170858%09red/chx:102168299%09red/chx:102176770%09red/chx:102…
Lysosome	KEGG PATHWAY	chx04142	17	131	0.220477	0.5073	102185465|102174346|102189793|102175417|102169278|102171404|102190225|102188400|102181518|102187702|102170638|102189563|102179963|100861048|102173897|102180029|102191393	http://www.genome.jp/kegg-bin/show_pathway?chx04142/chx:100861048%09red/chx:102189793%09red/chx:102169278%09red/chx:102185465%09red/chx:102181518%09red/chx:102174346%09red/chx:102179963%09red/chx:102187702%09red/chx:102189563%09red/chx:102190225%09red/chx:102170638%09red/chx:102180029%09red/chx:102171404%09red/chx:102191393%09red/chx:102175417%09red/chx:102188400%09red/chx:102173897%09red
Inflammatory mediator regulation of TRP channels	KEGG PATHWAY	chx04750	14	105	0.221176	0.5073	102188710|102185708|102170408|100860996|100860816|102187231|102170065|102170858|102190840|102169966|102172758|102175216|102188141|102187595	http://www.genome.jp/kegg-bin/show_pathway?chx04750/chx:100860816%09red/chx:102170408%09red/chx:102170858%09red/chx:102172758%09red/chx:102175216%09red/chx:102185708%09red/chx:100860996%09red/chx:102188710%09red/chx:102187231%09red/chx:102190840%09red/chx:102188141%09red/chx:102170065%09red/chx:102187595%09red/chx:102169966%09red
Toll-like receptor signaling pathway	KEGG PATHWAY	chx04620	14	105	0.221176	0.5073	102188710|102177495|102186320|100860816|102184760|100860996|102171053|102177056|100860805|102171520|102170408|102187851|102172758|102178438	http://www.genome.jp/kegg-bin/show_pathway?chx04620/chx:102171053%09red/chx:100860816%09red/chx:102171520%09red/chx:102172758%09red/chx:102186320%09red/chx:100860996%09red/chx:100860805%09red/chx:102177056%09red/chx:102188710%09red/chx:102170408%09red/chx:102184760%09red/chx:102187851%09red/chx:102177495%09red/chx:102178438%09red
RNA polymerase	KEGG PATHWAY	chx03020	5	30	0.225529	0.513212	102173899|102177074|102179362|102182068|100861114	http://www.genome.jp/kegg-bin/show_pathway?chx03020/chx:102173899%09red/chx:100861114%09red/chx:102179362%09red/chx:102182068%09red/chx:102177074%09red
Dopaminergic synapse	KEGG PATHWAY	chx04728	16	124	0.235275	0.531207	102171520|102191740|102175105|100860996|102170199|102186081|102170408|102176770|102170858|102180115|102169966|102180696|102170070|100861292|102183893|102169841	http://www.genome.jp/kegg-bin/show_pathway?chx04728/chx:102175105%09red/chx:102183893%09red/chx:102171520%09red/chx:102170858%09red/chx:100860996%09red/chx:102180696%09red/chx:102170408%09red/chx:102170199%09red/chx:102186081%09red/chx:100861292%09red/chx:102169841%09red/chx:102191740%09red/chx:102176770%09red/chx:102169966%09red/chx:102170070%09red/chx:102180115%09red
Vitamin B6 metabolism	KEGG PATHWAY	chx00750	2	8	0.238829	0.53505	102190784|102171556	http://www.genome.jp/kegg-bin/show_pathway?chx00750/chx:102190784%09red/chx:102171556%09red
Galactose metabolism	KEGG PATHWAY	chx00052	5	31	0.24338	0.536923	102168356|102181448|102172661|100860927|102187190	http://www.genome.jp/kegg-bin/show_pathway?chx00052/chx:102168356%09red/chx:102187190%09red/chx:102172661%09red/chx:102181448%09red/chx:100860927%09red
Circadian rhythm	KEGG PATHWAY	chx04710	5	31	0.24338	0.536923	102188542|100861301|102187112|102175105|102187586	http://www.genome.jp/kegg-bin/show_pathway?chx04710/chx:102175105%09red/chx:102187112%09red/chx:102188542%09red/chx:100861301%09red/chx:102187586%09red
Phospholipase D signaling pathway	KEGG PATHWAY	chx04072	18	143	0.246757	0.540248	102188710|102191004|102174559|102185660|102187410|102168313|102179673|100861386|102174268|102175275|102169966|102183611|102178432|102172758|102175216|102187595|102188141|102178438	http://www.genome.jp/kegg-bin/show_pathway?chx04072/chx:102174559%09red/chx:100861386%09red/chx:102172758%09red/chx:102187410%09red/chx:102175216%09red/chx:102188141%09red/chx:102168313%09red/chx:102185660%09red/chx:102188710%09red/chx:102183611%09red/chx:102178432%09red/chx:102191004%09red/chx:102175275%09red/chx:102174268%09red/chx:102179673%09red/chx:102187595%09red/chx:102178438%09red/chx:102…
Tryptophan metabolism	KEGG PATHWAY	chx00380	7	48	0.252196	0.548004	102170543|102184119|102185243|102180115|102171856|102171556|102178259	http://www.genome.jp/kegg-bin/show_pathway?chx00380/chx:102170543%09red/chx:102184119%09red/chx:102178259%09red/chx:102171556%09red/chx:102185243%09red/chx:102171856%09red/chx:102180115%09red
Nicotinate and nicotinamide metabolism	KEGG PATHWAY	chx00760	5	32	0.261586	0.564052	102176691|102169244|102169251|102171556|102184920	http://www.genome.jp/kegg-bin/show_pathway?chx00760/chx:102169244%09red/chx:102184920%09red/chx:102171556%09red/chx:102169251%09red/chx:102176691%09red
Protein export	KEGG PATHWAY	chx03060	4	24	0.263484	0.564052	102173946|102184172|102175299|102173297	http://www.genome.jp/kegg-bin/show_pathway?chx03060/chx:102173297%09red/chx:102173946%09red/chx:102184172%09red/chx:102175299%09red
Cholinergic synapse	KEGG PATHWAY	chx04725	14	110	0.268837	0.571278	102188710|102186824|102171520|100861254|102179673|102186081|102170858|102169966|102170199|102172758|100861292|102183893|102168940|102169841	http://www.genome.jp/kegg-bin/show_pathway?chx04725/chx:102186824%09red/chx:102183893%09red/chx:102168940%09red/chx:102170858%09red/chx:102172758%09red/chx:100861254%09red/chx:102186081%09red/chx:102188710%09red/chx:102170199%09red/chx:100861292%09red/chx:102169841%09red/chx:102171520%09red/chx:102179673%09red/chx:102169966%09red
Glucagon signaling pathway	KEGG PATHWAY	chx04922	13	102	0.277469	0.578189	102178731|102184953|102187824|102180907|100861301|102170199|102176770|102170858|102169966|100860870|102188750|102183893|102187383	http://www.genome.jp/kegg-bin/show_pathway?chx04922/chx:102178731%09red/chx:102183893%09red/chx:100860870%09red/chx:102170858%09red/chx:102187824%09red/chx:102169966%09red/chx:102184953%09red/chx:102187383%09red/chx:102170199%09red/chx:102180907%09red/chx:102176770%09red/chx:102188750%09red/chx:100861301%09red
Serotonergic synapse	KEGG PATHWAY	chx04726	14	111	0.278775	0.578189	102185708|102181834|102186081|102180115|100861292|102172933|102170858|100860905|102190840|102169966|102169841|102175216|102188141|102187595	http://www.genome.jp/kegg-bin/show_pathway?chx04726/chx:102170858%09red/chx:100860905%09red/chx:102185708%09red/chx:102172933%09red/chx:102175216%09red/chx:102188141%09red/chx:102181834%09red/chx:102186081%09red/chx:102190840%09red/chx:102169841%09red/chx:102187595%09red/chx:100861292%09red/chx:102169966%09red/chx:102180115%09red
AMPK signaling pathway	KEGG PATHWAY	chx04152	15	120	0.27969	0.578189	102188810|102183003|102170613|102170199|102180907|100861301|102184858|102188214|102179446|102188710|102170070|102172758|102191740|102183893|102180987	http://www.genome.jp/kegg-bin/show_pathway?chx04152/chx:102183893%09red/chx:102183003%09red/chx:102179446%09red/chx:102188810%09red/chx:102180987%09red/chx:102172758%09red/chx:102188214%09red/chx:102188710%09red/chx:102170199%09red/chx:100861301%09red/chx:102180907%09red/chx:102184858%09red/chx:102170613%09red/chx:102170070%09red/chx:102191740%09red
Propanoate metabolism	KEGG PATHWAY	chx00640	5	33	0.280091	0.578189	102181903|102188750|102182885|102185243|100860870	http://www.genome.jp/kegg-bin/show_pathway?chx00640/chx:100860870%09red/chx:102188750%09red/chx:102181903%09red/chx:102185243%09red/chx:102182885%09red
Bacterial invasion of epithelial cells	KEGG PATHWAY	chx05100	11	85	0.284752	0.581271	102175009|102186998|102191742|102182645|102176587|102186774|102186298|102181234|102172758|102188710|102185878	http://www.genome.jp/kegg-bin/show_pathway?chx05100/chx:102186998%09red/chx:102188710%09red/chx:102185878%09red/chx:102186298%09red/chx:102186774%09red/chx:102172758%09red/chx:102181234%09red/chx:102182645%09red/chx:102175009%09red/chx:102191742%09red/chx:102176587%09red
Cytosolic DNA-sensing pathway	KEGG PATHWAY	chx04623	8	59	0.287619	0.581271	102176795|100860816|102179362|102191717|102177074|102168464|100861190|102182068	http://www.genome.jp/kegg-bin/show_pathway?chx04623/chx:102191717%09red/chx:100860816%09red/chx:102177074%09red/chx:102182068%09red/chx:102179362%09red/chx:102168464%09red/chx:100861190%09red/chx:102176795%09red
Allograft rejection	KEGG PATHWAY	chx05330	8	59	0.287619	0.581271	102186727|102184760|102179660|102176878|102175759|102173458|102188986|102180664	http://www.genome.jp/kegg-bin/show_pathway?chx05330/chx:102186727%09red/chx:102188986%09red/chx:102175759%09red/chx:102176878%09red/chx:102180664%09red/chx:102173458%09red/chx:102179660%09red/chx:102184760%09red
Purine metabolism	KEGG PATHWAY	chx00230	21	176	0.296292	0.594642	102173899|102178731|102169758|100861114|102177074|102173350|102169251|102188762|102177346|102173923|102179362|102185434|102176691|102182068|102180558|102175795|102182146|102175061|102170737|102175719|102176263	http://www.genome.jp/kegg-bin/show_pathway?chx00230/chx:102178731%09red/chx:102182146%09red/chx:102177074%09red/chx:102182068%09red/chx:102169251%09red/chx:102185434%09red/chx:102188762%09red/chx:100861114%09red/chx:102179362%09red/chx:102176263%09red/chx:102173899%09red/chx:102173923%09red/chx:102169758%09red/chx:102173350%09red/chx:102175795%09red/chx:102180558%09red/chx:102175061%09red/chx:102…
SNARE interactions in vesicular transport	KEGG PATHWAY	chx04130	5	34	0.298841	0.595622	102169484|102169766|102175756|102181932|102176780	http://www.genome.jp/kegg-bin/show_pathway?chx04130/chx:102181932%09red/chx:102176780%09red/chx:102169766%09red/chx:102169484%09red/chx:102175756%09red
Bile secretion	KEGG PATHWAY	chx04976	11	87	0.308134	0.609937	102179249|102179626|100860945|102185242|102181396|102174992|102179446|102174570|102174685|102168373|102186579	http://www.genome.jp/kegg-bin/show_pathway?chx04976/chx:102179626%09red/chx:102186579%09red/chx:102181396%09red/chx:102174570%09red/chx:100860945%09red/chx:102174685%09red/chx:102174992%09red/chx:102179446%09red/chx:102185242%09red/chx:102168373%09red/chx:102179249%09red
Glycolysis / Gluconeogenesis	KEGG PATHWAY	chx00010	9	70	0.318064	0.620673	102178731|102170543|102181105|100860870|102184953|102181747|102188750|102168356|102190860	http://www.genome.jp/kegg-bin/show_pathway?chx00010/chx:102178731%09red/chx:102184953%09red/chx:100860870%09red/chx:102181105%09red/chx:102168356%09red/chx:102170543%09red/chx:102190860%09red/chx:102181747%09red/chx:102188750%09red
Platinum drug resistance	KEGG PATHWAY	chx01524	10	79	0.319344	0.620673	102180077|102174708|102173997|100861254|102169621|102185021|102179626|102188710|102173702|102172758	http://www.genome.jp/kegg-bin/show_pathway?chx01524/chx:102179626%09red/chx:102173702%09red/chx:102172758%09red/chx:102185021%09red/chx:102174708%09red/chx:102180077%09red/chx:100861254%09red/chx:102188710%09red/chx:102173997%09red/chx:102169621%09red
Prolactin signaling pathway	KEGG PATHWAY	chx04917	11	88	0.320001	0.620673	102186154|102171520|102185660|102169781|100860996|102170408|102188710|102172758|102189484|102182930|100861318	http://www.genome.jp/kegg-bin/show_pathway?chx04917/chx:102186154%09red/chx:102188710%09red/chx:102169781%09red/chx:102172758%09red/chx:100860996%09red/chx:100861318%09red/chx:102189484%09red/chx:102170408%09red/chx:102171520%09red/chx:102182930%09red/chx:102185660%09red
Autoimmune thyroid disease	KEGG PATHWAY	chx05320	9	71	0.331475	0.634413	102186727|102184760|102179660|102176878|102174848|102175759|102173458|102188986|102180664	http://www.genome.jp/kegg-bin/show_pathway?chx05320/chx:102186727%09red/chx:102188986%09red/chx:102175759%09red/chx:102174848%09red/chx:102176878%09red/chx:102180664%09red/chx:102173458%09red/chx:102179660%09red/chx:102184760%09red
Thyroid hormone synthesis	KEGG PATHWAY	chx04918	9	71	0.331475	0.634413	102184023|102190361|102170199|102174848|102170858|102180650|102169966|102168373|102183893	http://www.genome.jp/kegg-bin/show_pathway?chx04918/chx:102183893%09red/chx:102170858%09red/chx:102184023%09red/chx:102190361%09red/chx:102174848%09red/chx:102170199%09red/chx:102180650%09red/chx:102168373%09red/chx:102169966%09red
Pentose and glucuronate interconversions	KEGG PATHWAY	chx00040	5	36	0.33686	0.640476	102191238|102170708|102170543|102187190|102181747	http://www.genome.jp/kegg-bin/show_pathway?chx00040/chx:102170708%09red/chx:102191238%09red/chx:102181747%09red/chx:102170543%09red/chx:102187190%09red
Jak-STAT signaling pathway	KEGG PATHWAY	chx04630	20	172	0.339742	0.641735	102177599|102186154|102182229|102187218|102185660|102188710|100861254|102176382|102187824|102180987|102187383|102178497|102182054|102186543|102184003|102172758|102175201|102175546|100861318|102171556	http://www.genome.jp/kegg-bin/show_pathway?chx04630/chx:102186154%09red/chx:102187218%09red/chx:102178497%09red/chx:102182229%09red/chx:102187824%09red/chx:102172758%09red/chx:102175546%09red/chx:102176382%09red/chx:100861254%09red/chx:102175201%09red/chx:100861318%09red/chx:102182054%09red/chx:102171556%09red/chx:102177599%09red/chx:102187383%09red/chx:102186543%09red/chx:102188710%09red/chx:102…
Ras signaling pathway	KEGG PATHWAY	chx04014	26	228	0.343246	0.64323	102187410|102186081|102177964|102174268|102174814|100861303|102171226|102185051|102169300|102187595|100860957|102185660|100860973|102169841|102172758|102191660|102190168|102170408|102181834|102185860|102188710|100861386|102175216|102174470|102188141|102176672	http://www.genome.jp/kegg-bin/show_pathway?chx04014/chx:102190168%09red/chx:102187410%09red/chx:102174470%09red/chx:102169841%09red/chx:102187595%09red/chx:102171226%09red/chx:102177964%09red/chx:102185860%09red/chx:102175216%09red/chx:102181834%09red/chx:102186081%09red/chx:102176672%09red/chx:102174814%09red/chx:102174268%09red/chx:100860973%09red/chx:102185051%09red/chx:100860957%09red/chx:102…
Retinol metabolism	KEGG PATHWAY	chx00830	9	72	0.344985	0.64323	102185708|102181105|102190811|102173010|102171556|102171605|102191011|100861225|102181689	http://www.genome.jp/kegg-bin/show_pathway?chx00830/chx:102181105%09red/chx:102191011%09red/chx:100861225%09red/chx:102190811%09red/chx:102185708%09red/chx:102171605%09red/chx:102171556%09red/chx:102173010%09red/chx:102181689%09red
Hippo signaling pathway -multiple species	KEGG PATHWAY	chx04392	4	28	0.350712	0.645468	102186726|102169210|102191454|102188097	http://www.genome.jp/kegg-bin/show_pathway?chx04392/chx:102188097%09red/chx:102186726%09red/chx:102169210%09red/chx:102191454%09red
DNA replication	KEGG PATHWAY	chx03030	5	37	0.356024	0.645468	102169080|102170292|102173380|102177963|102179393	http://www.genome.jp/kegg-bin/show_pathway?chx03030/chx:102173380%09red/chx:102170292%09red/chx:102169080%09red/chx:102177963%09red/chx:102179393%09red
mRNA surveillance pathway	KEGG PATHWAY	chx03015	11	91	0.35615	0.645468	102191740|102171953|102177473|102188185|102186192|102171449|102176671|102170070|102176398|102178650|102172640	http://www.genome.jp/kegg-bin/show_pathway?chx03015/chx:102171449%09red/chx:102186192%09red/chx:102172640%09red/chx:102176398%09red/chx:102188185%09red/chx:102178650%09red/chx:102176671%09red/chx:102177473%09red/chx:102191740%09red/chx:102171953%09red/chx:102170070%09red
Antigen processing and presentation	KEGG PATHWAY	chx04612	10	82	0.357498	0.645468	102185465|102191658|102186727|102179660|102186695|102190225|102173458|102188986|102185560|102180664	http://www.genome.jp/kegg-bin/show_pathway?chx04612/chx:102186727%09red/chx:102185560%09red/chx:102188986%09red/chx:102185465%09red/chx:102173458%09red/chx:102190225%09red/chx:102180664%09red/chx:102179660%09red/chx:102186695%09red/chx:102191658%09red
Non-small cell lung cancer	KEGG PATHWAY	chx05223	7	55	0.359329	0.645468	102188710|102185660|102169621|102186169|102185926|102172758|102189445	http://www.genome.jp/kegg-bin/show_pathway?chx05223/chx:102189445%09red/chx:102186169%09red/chx:102185926%09red/chx:102172758%09red/chx:102188710%09red/chx:102169621%09red/chx:102185660%09red
Cell cycle	KEGG PATHWAY	chx04110	15	128	0.359586	0.645468	102187112|102181216|102169080|102187383|102169293|102183589|102169621|100861361|102179213|102186169|102172895|102173380|102173029|102187824|102191505	http://www.genome.jp/kegg-bin/show_pathway?chx04110/chx:102173380%09red/chx:102169293%09red/chx:102186169%09red/chx:102172895%09red/chx:102173029%09red/chx:102179213%09red/chx:102187824%09red/chx:100861361%09red/chx:102187383%09red/chx:102191505%09red/chx:102169080%09red/chx:102187112%09red/chx:102181216%09red/chx:102169621%09red/chx:102183589%09red
Platelet activation	KEGG PATHWAY	chx04611	14	119	0.361822	0.645473	102188710|102191004|100860996|102179673|102184639|102170858|102169766|102169966|102174487|102172758|102188831|102175216|102188141|102187595	http://www.genome.jp/kegg-bin/show_pathway?chx04611/chx:102174487%09red/chx:102170858%09red/chx:102188831%09red/chx:102172758%09red/chx:102175216%09red/chx:102188141%09red/chx:102184639%09red/chx:100860996%09red/chx:102188710%09red/chx:102169766%09red/chx:102191004%09red/chx:102187595%09red/chx:102179673%09red/chx:102169966%09red
Aldosterone synthesis and secretion	KEGG PATHWAY	chx04925	10	83	0.370361	0.656651	102187294|102170199|102187163|102169808|102170858|102169966|100861292|102183893|102186579|102185438	http://www.genome.jp/kegg-bin/show_pathway?chx04925/chx:102183893%09red/chx:102170858%09red/chx:102187163%09red/chx:102185438%09red/chx:102169808%09red/chx:100861292%09red/chx:102170199%09red/chx:102187294%09red/chx:102186579%09red/chx:102169966%09red
Vasopressin-regulated water reabsorption	KEGG PATHWAY	chx04962	6	47	0.375699	0.662054	102187993|102170199|102174814|102191136|102169314|102183893	http://www.genome.jp/kegg-bin/show_pathway?chx04962/chx:102183893%09red/chx:102174814%09red/chx:102191136%09red/chx:102169314%09red/chx:102170199%09red/chx:102187993%09red
Taurine and hypotaurine metabolism	KEGG PATHWAY	chx00430	2	12	0.381662	0.668486	102180652|102174570	http://www.genome.jp/kegg-bin/show_pathway?chx00430/chx:102180652%09red/chx:102174570%09red
T cell receptor signaling pathway	KEGG PATHWAY	chx04660	12	103	0.389578	0.670168	102186998|102174857|102189617|102185660|100860996|102188180|102179673|102171520|102176770|100860973|102188710|102172758	http://www.genome.jp/kegg-bin/show_pathway?chx04660/chx:102186998%09red/chx:102171520%09red/chx:102189617%09red/chx:102174857%09red/chx:100860973%09red/chx:102172758%09red/chx:100860996%09red/chx:102188710%09red/chx:102188180%09red/chx:102176770%09red/chx:102179673%09red/chx:102185660%09red
Phosphatidylinositol signaling system	KEGG PATHWAY	chx04070	12	103	0.389578	0.670168	102188710|102187085|102172975|102174559|102188401|102175275|102170858|102180522|102169184|102172758|102170935|102169966	http://www.genome.jp/kegg-bin/show_pathway?chx04070/chx:102174559%09red/chx:102172975%09red/chx:102170858%09red/chx:102169184%09red/chx:102172758%09red/chx:102187085%09red/chx:102188710%09red/chx:102180522%09red/chx:102175275%09red/chx:102169966%09red/chx:102188401%09red/chx:102170935%09red
Amoebiasis	KEGG PATHWAY	chx05146	12	103	0.389578	0.670168	102188710|102187231|102190835|102182645|102177056|100860816|102174814|102169966|102180906|102172758|102180556|102178438	http://www.genome.jp/kegg-bin/show_pathway?chx05146/chx:100860816%09red/chx:102187231%09red/chx:102190835%09red/chx:102174814%09red/chx:102172758%09red/chx:102177056%09red/chx:102188710%09red/chx:102180556%09red/chx:102182645%09red/chx:102180906%09red/chx:102169966%09red/chx:102178438%09red
Protein processing in endoplasmic reticulum	KEGG PATHWAY	chx04141	19	170	0.405317	0.691342	102169074|102170408|102186695|102187112|102173297|100861254|102186898|102171806|100861089|100860963|102173946|102182019|102171521|102191120|102182604|102171951|102170126|102172355|100861159	http://www.genome.jp/kegg-bin/show_pathway?chx04141/chx:102182019%09red/chx:102173297%09red/chx:102170408%09red/chx:102186695%09red/chx:100861089%09red/chx:100860963%09red/chx:102187112%09red/chx:100861159%09red/chx:100861254%09red/chx:102171806%09red/chx:102172355%09red/chx:102191120%09red/chx:102173946%09red/chx:102182604%09red/chx:102171521%09red/chx:102170126%09red/chx:102169074%09red/chx:102…
Long-term depression	KEGG PATHWAY	chx04730	7	58	0.406672	0.691342	102184639|102170858|102169966|102170070|102175216|102188141|102187595	http://www.genome.jp/kegg-bin/show_pathway?chx04730/chx:102170858%09red/chx:102175216%09red/chx:102188141%09red/chx:102184639%09red/chx:102187595%09red/chx:102169966%09red/chx:102170070%09red
Synthesis and degradation of ketone bodies	KEGG PATHWAY	chx00072	2	13	0.415835	0.702714	102180980|102180798	http://www.genome.jp/kegg-bin/show_pathway?chx00072/chx:102180798%09red/chx:102180980%09red
Terpenoid backbone biosynthesis	KEGG PATHWAY	chx00900	3	22	0.418224	0.702714	102176815|102169040|102186540	http://www.genome.jp/kegg-bin/show_pathway?chx00900/chx:102169040%09red/chx:102176815%09red/chx:102186540%09red
Estrogen signaling pathway	KEGG PATHWAY	chx04915	11	97	0.42978	0.717956	102171520|102185660|102186068|102186695|102170858|102169966|102170199|102172758|102189484|102183893|102188710	http://www.genome.jp/kegg-bin/show_pathway?chx04915/chx:102183893%09red/chx:102170858%09red/chx:102186068%09red/chx:102172758%09red/chx:102189484%09red/chx:102188710%09red/chx:102170199%09red/chx:102186695%09red/chx:102171520%09red/chx:102169966%09red/chx:102185660%09red
Bladder cancer	KEGG PATHWAY	chx05219	5	41	0.432602	0.718518	102170620|100860957|102186169|102169621|102178438	http://www.genome.jp/kegg-bin/show_pathway?chx05219/chx:102186169%09red/chx:100860957%09red/chx:102169621%09red/chx:102178438%09red/chx:102170620%09red
cAMP signaling pathway	KEGG PATHWAY	chx04024	23	212	0.441121	0.722753	102187048|102186068|102187824|102187383|102180696|102180558|102168373|102183893|102179446|102170199|102188762|102178142|102172758|100861292|102179249|102187815|102170408|100860775|102191372|102171520|102188180|102174848|102188710	http://www.genome.jp/kegg-bin/show_pathway?chx04024/chx:102178142%09red/chx:102191372%09red/chx:102187824%09red/chx:102186068%09red/chx:102174848%09red/chx:102183893%09red/chx:102188762%09red/chx:100860775%09red/chx:102171520%09red/chx:102179249%09red/chx:102187815%09red/chx:102188180%09red/chx:100861292%09red/chx:102188710%09red/chx:102180558%09red/chx:102180696%09red/chx:102170408%09red/chx:102…
Vitamin digestion and absorption	KEGG PATHWAY	chx04977	3	23	0.443885	0.722753	102180405|102174981|102180141	http://www.genome.jp/kegg-bin/show_pathway?chx04977/chx:102180405%09red/chx:102174981%09red/chx:102180141%09red
Glycosaminoglycan degradation	KEGG PATHWAY	chx00531	3	23	0.443885	0.722753	102188207|102189563|102172212	http://www.genome.jp/kegg-bin/show_pathway?chx00531/chx:102188207%09red/chx:102172212%09red/chx:102189563%09red
Butirosin and neomycin biosynthesis	KEGG PATHWAY	chx00524	1	5	0.445156	0.722753	102168356	http://www.genome.jp/kegg-bin/show_pathway?chx00524/chx:102168356%09red
Adrenergic signaling in cardiomyocytes	KEGG PATHWAY	chx04261	16	147	0.457792	0.739116	102189288|102179249|102191740|102187815|100860996|100861254|102170199|102175908|102169966|102170070|102172758|100860775|102168373|102183893|100861292|102188710	http://www.genome.jp/kegg-bin/show_pathway?chx04261/chx:102183893%09red/chx:102187815%09red/chx:102175908%09red/chx:102172758%09red/chx:100860775%09red/chx:100861254%09red/chx:100860996%09red/chx:102188710%09red/chx:102170199%09red/chx:102189288%09red/chx:100861292%09red/chx:102191740%09red/chx:102168373%09red/chx:102169966%09red/chx:102170070%09red/chx:102179249%09red
Tight junction	KEGG PATHWAY	chx04530	15	138	0.463572	0.74327	102186191|102191742|102176373|102189431|102183102|102190693|102172400|102185413|102175451|102174403|102170070|102177753|102189115|102188896|102180490	http://www.genome.jp/kegg-bin/show_pathway?chx04530/chx:102186191%09red/chx:102180490%09red/chx:102176373%09red/chx:102172400%09red/chx:102189115%09red/chx:102175451%09red/chx:102190693%09red/chx:102185413%09red/chx:102177753%09red/chx:102189431%09red/chx:102188896%09red/chx:102183102%09red/chx:102191742%09red/chx:102174403%09red/chx:102170070%09red
Chemical carcinogenesis	KEGG PATHWAY	chx05204	9	81	0.46808	0.74327	102185708|102181105|100860945|102185021|100860905|102173702|102191011|102168375|102174708	http://www.genome.jp/kegg-bin/show_pathway?chx05204/chx:102181105%09red/chx:102173702%09red/chx:102191011%09red/chx:102174708%09red/chx:102185021%09red/chx:100860945%09red/chx:102185708%09red/chx:100860905%09red/chx:102168375%09red
Steroid hormone biosynthesis	KEGG PATHWAY	chx00140	9	81	0.46808	0.74327	102185708|102191152|102187208|102188418|102190498|102180581|102182621|102191011|102168375	http://www.genome.jp/kegg-bin/show_pathway?chx00140/chx:102191152%09red/chx:102180581%09red/chx:102182621%09red/chx:102191011%09red/chx:102188418%09red/chx:102185708%09red/chx:102190498%09red/chx:102187208%09red/chx:102168375%09red
Leukocyte transendothelial migration	KEGG PATHWAY	chx04670	13	120	0.476269	0.747549	102169916|100860996|102191742|102189431|102183102|102186191|102177753|102175451|102174403|102188617|102172758|102188896|102188710	http://www.genome.jp/kegg-bin/show_pathway?chx04670/chx:102186191%09red/chx:102169916%09red/chx:102172758%09red/chx:102188617%09red/chx:100860996%09red/chx:102188710%09red/chx:102177753%09red/chx:102189431%09red/chx:102188896%09red/chx:102183102%09red/chx:102191742%09red/chx:102174403%09red/chx:102175451%09red
Regulation of actin cytoskeleton	KEGG PATHWAY	chx04810	24	226	0.477584	0.747549	102169839|102186774|102174268|102171226|102185660|102177056|102190079|100860973|102180975|102182645|102183869|102172758|102180910|102179249|102176587|102184724|102172668|102186530|102174559|102171711|102180190|102185860|102188710|102185878	http://www.genome.jp/kegg-bin/show_pathway?chx04810/chx:102171226%09red/chx:102186530%09red/chx:102171711%09red/chx:102177056%09red/chx:102180975%09red/chx:102180910%09red/chx:102182645%09red/chx:102174268%09red/chx:102179249%09red/chx:100860973%09red/chx:102190079%09red/chx:102188710%09red/chx:102180190%09red/chx:102169839%09red/chx:102183869%09red/chx:102185660%09red/chx:102174559%09red/chx:102…
Base excision repair	KEGG PATHWAY	chx03410	4	34	0.480657	0.747549	102189462|102177963|102173843|102187902	http://www.genome.jp/kegg-bin/show_pathway?chx03410/chx:102177963%09red/chx:102189462%09red/chx:102173843%09red/chx:102187902%09red
Glycosaminoglycan biosynthesis - keratan sulfate	KEGG PATHWAY	chx00533	2	15	0.481121	0.747549	102175929|100860927	http://www.genome.jp/kegg-bin/show_pathway?chx00533/chx:102175929%09red/chx:100860927%09red
Long-term potentiation	KEGG PATHWAY	chx04720	7	63	0.484871	0.749346	102187824|102187383|102176770|102170858|102169966|100861292|102191283	http://www.genome.jp/kegg-bin/show_pathway?chx04720/chx:102191283%09red/chx:102170858%09red/chx:102187824%09red/chx:102187383%09red/chx:100861292%09red/chx:102176770%09red/chx:102169966%09red
Carbohydrate digestion and absorption	KEGG PATHWAY	chx04973	5	44	0.48877	0.751354	102172758|102174685|102168373|102188710|102168356	http://www.genome.jp/kegg-bin/show_pathway?chx04973/chx:102174685%09red/chx:102172758%09red/chx:102168373%09red/chx:102168356%09red/chx:102188710%09red
Histidine metabolism	KEGG PATHWAY	chx00340	3	25	0.493758	0.755005	102180115|102170543|102185636	http://www.genome.jp/kegg-bin/show_pathway?chx00340/chx:102185636%09red/chx:102170543%09red/chx:102180115%09red
Axon guidance	KEGG PATHWAY	chx04360	19	180	0.497347	0.75649	102171427|102174857|102182949|102169916|102178446|102179673|100860973|102176770|100861211|102175748|102187048|102188710|102182313|102191321|102172758|102183390|102182257|102170660|102172850	http://www.genome.jp/kegg-bin/show_pathway?chx04360/chx:102178446%09red/chx:102182313%09red/chx:102170660%09red/chx:102169916%09red/chx:102182949%09red/chx:102174857%09red/chx:100860973%09red/chx:102172758%09red/chx:102182257%09red/chx:102175748%09red/chx:102183390%09red/chx:100861211%09red/chx:102172850%09red/chx:102187048%09red/chx:102188710%09red/chx:102171427%09red/chx:102176770%09red/chx:102…
Glioma	KEGG PATHWAY	chx05214	7	64	0.5002	0.756847	102185660|102169621|102174268|102186169|102185926|102172758|102188710	http://www.genome.jp/kegg-bin/show_pathway?chx05214/chx:102186169%09red/chx:102185926%09red/chx:102172758%09red/chx:102188710%09red/chx:102174268%09red/chx:102169621%09red/chx:102185660%09red
Aminoacyl-tRNA biosynthesis	KEGG PATHWAY	chx00970	5	45	0.507057	0.760955	102179742|102191336|102181593|102171889|102172650	http://www.genome.jp/kegg-bin/show_pathway?chx00970/chx:102171889%09red/chx:102181593%09red/chx:102172650%09red/chx:102191336%09red/chx:102179742%09red
EGFR tyrosine kinase inhibitor resistance	KEGG PATHWAY	chx01521	9	84	0.508444	0.760955	102186154|100860957|102185660|100861254|102182565|102174268|102188710|102185926|102172758	http://www.genome.jp/kegg-bin/show_pathway?chx01521/chx:102186154%09red/chx:102182565%09red/chx:102185926%09red/chx:102172758%09red/chx:100860957%09red/chx:100861254%09red/chx:102188710%09red/chx:102174268%09red/chx:102185660%09red
Folate biosynthesis	KEGG PATHWAY	chx00790	2	16	0.512034	0.760955	102190334|102176029	http://www.genome.jp/kegg-bin/show_pathway?chx00790/chx:102176029%09red/chx:102190334%09red
Amphetamine addiction	KEGG PATHWAY	chx05031	7	65	0.515379	0.760955	102171520|102170199|102176770|102180115|102180696|100861292|102183893	http://www.genome.jp/kegg-bin/show_pathway?chx05031/chx:102183893%09red/chx:102171520%09red/chx:100861292%09red/chx:102180696%09red/chx:102170199%09red/chx:102176770%09red/chx:102180115%09red
Glycosaminoglycan biosynthesis - heparan sulfate / heparin	KEGG PATHWAY	chx00534	3	26	0.517844	0.760955	102174617|102180112|102174373	http://www.genome.jp/kegg-bin/show_pathway?chx00534/chx:102180112%09red/chx:102174617%09red/chx:102174373%09red
Gastric acid secretion	KEGG PATHWAY	chx04971	8	75	0.518713	0.760955	102179249|102179446|102168940|102170858|102169966|102168373|102191372|102168263	http://www.genome.jp/kegg-bin/show_pathway?chx04971/chx:102168263%09red/chx:102168940%09red/chx:102170858%09red/chx:102191372%09red/chx:102179446%09red/chx:102168373%09red/chx:102169966%09red/chx:102179249%09red
Progesterone-mediated oocyte maturation	KEGG PATHWAY	chx04914	9	85	0.521698	0.761468	102170408|100860996|102181216|100861361|102179213|102188710|102172758|102191283|102191505	http://www.genome.jp/kegg-bin/show_pathway?chx04914/chx:102191283%09red/chx:102172758%09red/chx:102179213%09red/chx:100861361%09red/chx:100860996%09red/chx:102188710%09red/chx:102191505%09red/chx:102170408%09red/chx:102181216%09red
PPAR signaling pathway	KEGG PATHWAY	chx03320	8	76	0.532691	0.765218	102184764|102170620|102180141|102187769|102190552|102182369|102178266|102189445	http://www.genome.jp/kegg-bin/show_pathway?chx03320/chx:102182369%09red/chx:102180141%09red/chx:102189445%09red/chx:102184764%09red/chx:102178266%09red/chx:102190552%09red/chx:102170620%09red/chx:102187769%09red
Inositol phosphate metabolism	KEGG PATHWAY	chx00562	8	76	0.532691	0.765218	102172975|102174559|102188401|102180522|102169966|102191513|102170935|102169184	http://www.genome.jp/kegg-bin/show_pathway?chx00562/chx:102174559%09red/chx:102169184%09red/chx:102172975%09red/chx:102191513%09red/chx:102180522%09red/chx:102169966%09red/chx:102188401%09red/chx:102170935%09red
Pancreatic secretion	KEGG PATHWAY	chx04972	10	96	0.536838	0.765218	102185525|102186735|102179249|102179446|102187815|102170858|102191660|102173692|102169966|102168373	http://www.genome.jp/kegg-bin/show_pathway?chx04972/chx:102187815%09red/chx:102170858%09red/chx:102186735%09red/chx:102185525%09red/chx:102179446%09red/chx:102173692%09red/chx:102191660%09red/chx:102168373%09red/chx:102169966%09red/chx:102179249%09red
Glycosphingolipid biosynthesis - lacto and neolacto series	KEGG PATHWAY	chx00601	3	27	0.541295	0.765218	102168270|102175929|100860927	http://www.genome.jp/kegg-bin/show_pathway?chx00601/chx:102168270%09red/chx:102175929%09red/chx:100860927%09red
Selenocompound metabolism	KEGG PATHWAY	chx00450	2	17	0.541705	0.765218	102182855|102172231	http://www.genome.jp/kegg-bin/show_pathway?chx00450/chx:102182855%09red/chx:102172231%09red
Glycosphingolipid biosynthesis - ganglio series	KEGG PATHWAY	chx00604	2	17	0.541705	0.765218	102169879|102173266	http://www.genome.jp/kegg-bin/show_pathway?chx00604/chx:102173266%09red/chx:102169879%09red
Hedgehog signaling pathway	KEGG PATHWAY	chx04340	5	47	0.542801	0.765218	102190361|100861254|102189417|102187048|102178142	http://www.genome.jp/kegg-bin/show_pathway?chx04340/chx:102178142%09red/chx:102187048%09red/chx:102189417%09red/chx:102190361%09red/chx:100861254%09red
Viral myocarditis	KEGG PATHWAY	chx05416	8	77	0.546514	0.766679	102186727|102184760|102173997|102179673|102173458|102188986|102179660|102180664	http://www.genome.jp/kegg-bin/show_pathway?chx05416/chx:102186727%09red/chx:102188986%09red/chx:102184760%09red/chx:102180664%09red/chx:102173458%09red/chx:102179660%09red/chx:102173997%09red/chx:102179673%09red
Endocrine resistance	KEGG PATHWAY	chx01522	10	97	0.549144	0.766679	102188710|102171520|102185660|100860996|100861254|102169621|102170408|102172758|102189484|102186169	http://www.genome.jp/kegg-bin/show_pathway?chx01522/chx:102170408%09red/chx:102186169%09red/chx:102172758%09red/chx:100861254%09red/chx:100860996%09red/chx:102188710%09red/chx:102189484%09red/chx:102171520%09red/chx:102169621%09red/chx:102185660%09red
Melanoma	KEGG PATHWAY	chx05218	7	68	0.559841	0.768461	102185860|102169621|102174268|102188710|102171226|102172758|102186169	http://www.genome.jp/kegg-bin/show_pathway?chx05218/chx:102186169%09red/chx:102172758%09red/chx:102188710%09red/chx:102185860%09red/chx:102174268%09red/chx:102169621%09red/chx:102171226%09red
ErbB signaling pathway	KEGG PATHWAY	chx04012	9	88	0.560684	0.768461	102186998|102170408|102185660|102182565|100860973|102188710|102185926|102172758|102180661	http://www.genome.jp/kegg-bin/show_pathway?chx04012/chx:102186998%09red/chx:102182565%09red/chx:102170408%09red/chx:102185926%09red/chx:100860973%09red/chx:102172758%09red/chx:102188710%09red/chx:102180661%09red/chx:102185660%09red
Aldosterone-regulated sodium reabsorption	KEGG PATHWAY	chx04960	4	38	0.561399	0.768461	102172758|102168373|102184858|102188710	http://www.genome.jp/kegg-bin/show_pathway?chx04960/chx:102188710%09red/chx:102172758%09red/chx:102168373%09red/chx:102184858%09red
2-Oxocarboxylic acid metabolism	KEGG PATHWAY	chx01210	2	18	0.570096	0.768461	102175221|102173681	http://www.genome.jp/kegg-bin/show_pathway?chx01210/chx:102173681%09red/chx:102175221%09red
Nitrogen metabolism	KEGG PATHWAY	chx00910	2	18	0.570096	0.768461	102175605|102171159	http://www.genome.jp/kegg-bin/show_pathway?chx00910/chx:102171159%09red/chx:102175605%09red
MicroRNAs in cancer	KEGG PATHWAY	chx05206	24	238	0.573572	0.768461	102190273|102186154|102184858|102187824|102182426|102187383|102174268|102190550|102179213|100861341|100860957|102185660|102178446|102186169|102174446|100861254|102176587|102184724|102169621|102176667|102179198|102181229|102168365|100860905	http://www.genome.jp/kegg-bin/show_pathway?chx05206/chx:102182426%09red/chx:100860905%09red/chx:100861341%09red/chx:102186169%09red/chx:102190273%09red/chx:102187824%09red/chx:100861254%09red/chx:102168365%09red/chx:102174268%09red/chx:102169621%09red/chx:102176587%09red/chx:100860957%09red/chx:102174446%09red/chx:102181229%09red/chx:102184858%09red/chx:102185660%09red/chx:102186154%09red/chx:102…
Natural killer cell mediated cytotoxicity	KEGG PATHWAY	chx04650	12	119	0.573827	0.768461	102174857|102191004|102185660|102188180|102179673|102171153|102176878|102176770|102175759|102177708|102188710|102172758	http://www.genome.jp/kegg-bin/show_pathway?chx04650/chx:102177708%09red/chx:102171153%09red/chx:102188180%09red/chx:102174857%09red/chx:102172758%09red/chx:102191004%09red/chx:102188710%09red/chx:102175759%09red/chx:102176878%09red/chx:102176770%09red/chx:102179673%09red/chx:102185660%09red
Metabolism of xenobiotics by cytochrome P450	KEGG PATHWAY	chx00980	7	69	0.574252	0.768461	100860945|102190811|102181105|102185021|102173702|102168375|102174708	http://www.genome.jp/kegg-bin/show_pathway?chx00980/chx:102181105%09red/chx:102173702%09red/chx:102190811%09red/chx:102174708%09red/chx:100860945%09red/chx:102185021%09red/chx:102168375%09red
Fat digestion and absorption	KEGG PATHWAY	chx04975	5	49	0.577275	0.768461	100861225|102191660|102179197|102180141|102170308	http://www.genome.jp/kegg-bin/show_pathway?chx04975/chx:102170308%09red/chx:102191660%09red/chx:102180141%09red/chx:102179197%09red/chx:100861225%09red
Homologous recombination	KEGG PATHWAY	chx03440	3	29	0.586144	0.768461	102170292|102168649|102190848	http://www.genome.jp/kegg-bin/show_pathway?chx03440/chx:102170292%09red/chx:102168649%09red/chx:102190848%09red
Hypertrophic cardiomyopathy (HCM)	KEGG PATHWAY	chx05410	8	80	0.586929	0.768461	102186530|102169839|102176587|102180190|102175908|100861301|100860775|100861292	http://www.genome.jp/kegg-bin/show_pathway?chx05410/chx:102175908%09red/chx:100860775%09red/chx:100861292%09red/chx:100861301%09red/chx:102180190%09red/chx:102169839%09red/chx:102186530%09red/chx:102176587%09red
Endocytosis	KEGG PATHWAY	chx04144	28	280	0.591407	0.768461	102177599|102169916|102186774|102171300|102174814|102183998|102178432|102186998|102173286|102171045|102180871|102189417|102175088|102172412|102170386|102168209|102191558|102171442|102175370|102170442|102174559|102176540|102169293|102186695|100861386|102174556|102186579|100861303	http://www.genome.jp/kegg-bin/show_pathway?chx04144/chx:102186998%09red/chx:102183998%09red/chx:102170386%09red/chx:102186579%09red/chx:102169293%09red/chx:102172412%09red/chx:102171300%09red/chx:102176540%09red/chx:102186774%09red/chx:102178432%09red/chx:102191558%09red/chx:102180871%09red/chx:102173286%09red/chx:102174814%09red/chx:102189417%09red/chx:102168209%09red/chx:102177599%09red/chx:102…
Glutamatergic synapse	KEGG PATHWAY	chx04724	11	111	0.596104	0.768461	102186081|102191227|100861292|102176770|102176416|102170858|102169966|102169841|102175216|102188141|102187595	http://www.genome.jp/kegg-bin/show_pathway?chx04724/chx:102170858%09red/chx:102191227%09red/chx:102176416%09red/chx:102175216%09red/chx:102188141%09red/chx:102186081%09red/chx:100861292%09red/chx:102169841%09red/chx:102187595%09red/chx:102176770%09red/chx:102169966%09red
Retrograde endocannabinoid signaling	KEGG PATHWAY	chx04723	10	101	0.597019	0.768461	102170408|100860996|102175263|102170858|100860905|102169966|100861292|102186081|102186243|102169841	http://www.genome.jp/kegg-bin/show_pathway?chx04723/chx:102170408%09red/chx:102170858%09red/chx:100860905%09red/chx:102186243%09red/chx:100860996%09red/chx:102186081%09red/chx:100861292%09red/chx:102169841%09red/chx:102175263%09red/chx:102169966%09red
Fc gamma R-mediated phagocytosis	KEGG PATHWAY	chx04666	9	91	0.598283	0.768461	102170442|102174559|102186774|102184639|102168201|102188710|102172758|102185878|102170935	http://www.genome.jp/kegg-bin/show_pathway?chx04666/chx:102174559%09red/chx:102185878%09red/chx:102168201%09red/chx:102186774%09red/chx:102172758%09red/chx:102184639%09red/chx:102188710%09red/chx:102170442%09red/chx:102170935%09red
GnRH signaling pathway	KEGG PATHWAY	chx04912	9	91	0.598283	0.768461	102170408|102185660|100860996|100861292|102170858|102169966|102175216|102188141|102187595	http://www.genome.jp/kegg-bin/show_pathway?chx04912/chx:102170408%09red/chx:102170858%09red/chx:102175216%09red/chx:102188141%09red/chx:100860996%09red/chx:102187595%09red/chx:100861292%09red/chx:102169966%09red/chx:102185660%09red
Morphine addiction	KEGG PATHWAY	chx05032	9	91	0.598283	0.768461	102186068|102186081|102188762|102189417|102185434|102169841|102180558|102175061|102186243	http://www.genome.jp/kegg-bin/show_pathway?chx05032/chx:102186243%09red/chx:102185434%09red/chx:102188762%09red/chx:102186068%09red/chx:102189417%09red/chx:102186081%09red/chx:102169841%09red/chx:102180558%09red/chx:102175061%09red
Complement and coagulation cascades	KEGG PATHWAY	chx04610	9	91	0.598283	0.768461	102171427|100860826|102188033|102169375|102171169|102186624|102186813|102178657|102180910	http://www.genome.jp/kegg-bin/show_pathway?chx04610/chx:102169375%09red/chx:102178657%09red/chx:102171169%09red/chx:100860826%09red/chx:102188033%09red/chx:102186813%09red/chx:102180910%09red/chx:102186624%09red/chx:102171427%09red
Glycerophospholipid metabolism	KEGG PATHWAY	chx00564	10	102	0.60861	0.777199	102186824|102191660|102175275|102176672|102170908|102175216|102174470|102188141|102170471|102187595	http://www.genome.jp/kegg-bin/show_pathway?chx00564/chx:102186824%09red/chx:102191660%09red/chx:102175216%09red/chx:102188141%09red/chx:102174470%09red/chx:102176672%09red/chx:102170471%09red/chx:102170908%09red/chx:102175275%09red/chx:102187595%09red
Longevity regulating pathway	KEGG PATHWAY	chx04211	9	92	0.610464	0.777199	102184858|102170199|102185716|102169621|102188214|102188710|100861301|102172758|102183893	http://www.genome.jp/kegg-bin/show_pathway?chx04211/chx:102183893%09red/chx:102172758%09red/chx:102185716%09red/chx:102188214%09red/chx:102188710%09red/chx:102170199%09red/chx:102184858%09red/chx:102169621%09red/chx:100861301%09red
Steroid biosynthesis	KEGG PATHWAY	chx00100	2	20	0.622974	0.789647	102180413|100861120	http://www.genome.jp/kegg-bin/show_pathway?chx00100/chx:102180413%09red/chx:100861120%09red
Citrate cycle (TCA cycle)	KEGG PATHWAY	chx00020	3	31	0.628081	0.790627	102182885|102184953|100860881	http://www.genome.jp/kegg-bin/show_pathway?chx00020/chx:102184953%09red/chx:100860881%09red/chx:102182885%09red
Calcium signaling pathway	KEGG PATHWAY	chx04020	18	185	0.629219	0.790627	102181834|102187815|102186699|102177443|102174145|102187163|102182455|102176770|102169457|102170858|102185434|102168201|102178813|100861351|100861292|102168263|102181964|102169966	http://www.genome.jp/kegg-bin/show_pathway?chx04020/chx:102168263%09red/chx:102187815%09red/chx:102182455%09red/chx:100861351%09red/chx:102185434%09red/chx:102187163%09red/chx:102176770%09red/chx:102181964%09red/chx:102178813%09red/chx:100861292%09red/chx:102169457%09red/chx:102181834%09red/chx:102186699%09red/chx:102170858%09red/chx:102174145%09red/chx:102169966%09red/chx:102177443%09red/chx:102…
p53 signaling pathway	KEGG PATHWAY	chx04115	7	74	0.642667	0.803638	102173997|102191026|102174541|102169621|102169375|100861361|102181578	http://www.genome.jp/kegg-bin/show_pathway?chx04115/chx:102169375%09red/chx:102181578%09red/chx:102191026%09red/chx:102174541%09red/chx:100861361%09red/chx:102173997%09red/chx:102169621%09red
Prion diseases	KEGG PATHWAY	chx05020	3	32	0.647916	0.803638	102179673|100860816|102186813	http://www.genome.jp/kegg-bin/show_pathway?chx05020/chx:100860816%09red/chx:102179673%09red/chx:102186813%09red
Mucin type O-Glycan biosynthesis	KEGG PATHWAY	chx00512	3	32	0.647916	0.803638	102179079|102175679|102174898	http://www.genome.jp/kegg-bin/show_pathway?chx00512/chx:102174898%09red/chx:102175679%09red/chx:102179079%09red
Chronic myeloid leukemia	KEGG PATHWAY	chx05220	7	75	0.655554	0.809637	102186998|102174329|102185660|102169621|102186169|102172758|102188710	http://www.genome.jp/kegg-bin/show_pathway?chx05220/chx:102186998%09red/chx:102174329%09red/chx:102186169%09red/chx:102172758%09red/chx:102188710%09red/chx:102169621%09red/chx:102185660%09red
Drug metabolism - cytochrome P450	KEGG PATHWAY	chx00982	6	65	0.662492	0.814724	102174708|102181105|102185021|102180115|102171556|102173702	http://www.genome.jp/kegg-bin/show_pathway?chx00982/chx:102181105%09red/chx:102173702%09red/chx:102174708%09red/chx:102171556%09red/chx:102185021%09red/chx:102180115%09red
Neurotrophin signaling pathway	KEGG PATHWAY	chx04722	11	118	0.670365	0.81782	102171412|102184858|102185660|100860996|100861254|102169621|102190168|102170408|102172758|102191283|102188710	http://www.genome.jp/kegg-bin/show_pathway?chx04722/chx:102191283%09red/chx:102190168%09red/chx:102172758%09red/chx:100861254%09red/chx:100860996%09red/chx:102188710%09red/chx:102170408%09red/chx:102184858%09red/chx:102171412%09red/chx:102169621%09red/chx:102185660%09red
Proximal tubule bicarbonate reclamation	KEGG PATHWAY	chx04964	2	22	0.670669	0.81782	102185242|102168373	http://www.genome.jp/kegg-bin/show_pathway?chx04964/chx:102168373%09red/chx:102185242%09red
Glycerolipid metabolism	KEGG PATHWAY	chx00561	6	66	0.675866	0.820694	102170543|102170308|102187190|102175275|100861225|102181747	http://www.genome.jp/kegg-bin/show_pathway?chx00561/chx:100861225%09red/chx:102170543%09red/chx:102187190%09red/chx:102175275%09red/chx:102181747%09red/chx:102170308%09red
Nucleotide excision repair	KEGG PATHWAY	chx03420	4	45	0.684302	0.821733	102181994|102170292|102187112|102179393	http://www.genome.jp/kegg-bin/show_pathway?chx03420/chx:102187112%09red/chx:102179393%09red/chx:102170292%09red/chx:102181994%09red
Oocyte meiosis	KEGG PATHWAY	chx04114	10	109	0.684776	0.821733	100860827|102187112|102181216|102170858|102184952|102176770|100861361|102170070|102191283|102191505	http://www.genome.jp/kegg-bin/show_pathway?chx04114/chx:102184952%09red/chx:102191283%09red/chx:102170858%09red/chx:102187112%09red/chx:100860827%09red/chx:100861361%09red/chx:102191505%09red/chx:102181216%09red/chx:102176770%09red/chx:102170070%09red
Gap junction	KEGG PATHWAY	chx04540	8	88	0.685251	0.821733	102185660|102170858|102174268|100861361|102178426|102172952|102191242|102169966	http://www.genome.jp/kegg-bin/show_pathway?chx04540/chx:102170858%09red/chx:102191242%09red/chx:100861361%09red/chx:102172952%09red/chx:102178426%09red/chx:102174268%09red/chx:102169966%09red/chx:102185660%09red
Ubiquinone and other terpenoid-quinone biosynthesis	KEGG PATHWAY	chx00130	1	11	0.692194	0.823734	102173218	http://www.genome.jp/kegg-bin/show_pathway?chx00130/chx:102173218%09red
Mismatch repair	KEGG PATHWAY	chx03430	2	23	0.692621	0.823734	102170292|102179393	http://www.genome.jp/kegg-bin/show_pathway?chx03430/chx:102170292%09red/chx:102179393%09red
Cocaine addiction	KEGG PATHWAY	chx05030	4	48	0.728892	0.863319	102170199|102180115|102183893|102180696	http://www.genome.jp/kegg-bin/show_pathway?chx05030/chx:102183893%09red/chx:102180696%09red/chx:102170199%09red/chx:102180115%09red
Longevity regulating pathway - multiple species	KEGG PATHWAY	chx04213	5	60	0.738842	0.868485	102172758|102184858|102186695|102188710|100861301	http://www.genome.jp/kegg-bin/show_pathway?chx04213/chx:102188710%09red/chx:102172758%09red/chx:102186695%09red/chx:100861301%09red/chx:102184858%09red
Non-homologous end-joining	KEGG PATHWAY	chx03450	1	13	0.747091	0.868485	102177963	http://www.genome.jp/kegg-bin/show_pathway?chx03450/chx:102177963%09red
Fatty acid biosynthesis	KEGG PATHWAY	chx00061	1	13	0.747091	0.868485	102191221	http://www.genome.jp/kegg-bin/show_pathway?chx00061/chx:102191221%09red
RNA transport	KEGG PATHWAY	chx03013	15	169	0.748315	0.868485	102186123|102176398|102173679|102169754|102177473|102181259|102189997|102188185|102176450|102182730|102186192|102182095|102185190|102187733|102172640	http://www.genome.jp/kegg-bin/show_pathway?chx03013/chx:102186192%09red/chx:102172640%09red/chx:102182095%09red/chx:102176398%09red/chx:102188185%09red/chx:102189997%09red/chx:102187733%09red/chx:102186123%09red/chx:102173679%09red/chx:102176450%09red/chx:102169754%09red/chx:102177473%09red/chx:102185190%09red/chx:102181259%09red/chx:102182730%09red
beta-Alanine metabolism	KEGG PATHWAY	chx00410	3	38	0.750949	0.868485	102185243|102170543|102176898	http://www.genome.jp/kegg-bin/show_pathway?chx00410/chx:102185243%09red/chx:102170543%09red/chx:102176898%09red
Other glycan degradation	KEGG PATHWAY	chx00511	2	26	0.751285	0.868485	102190996|102188734	http://www.genome.jp/kegg-bin/show_pathway?chx00511/chx:102190996%09red/chx:102188734%09red
Dilated cardiomyopathy	KEGG PATHWAY	chx05414	7	85	0.768233	0.879785	102186530|102169839|102176587|102180190|102175908|100860775|100861292	http://www.genome.jp/kegg-bin/show_pathway?chx05414/chx:102175908%09red/chx:100860775%09red/chx:100861292%09red/chx:102180190%09red/chx:102169839%09red/chx:102186530%09red/chx:102176587%09red
Pentose phosphate pathway	KEGG PATHWAY	chx00030	2	27	0.768577	0.879785	102173923|102185282	http://www.genome.jp/kegg-bin/show_pathway?chx00030/chx:102185282%09red/chx:102173923%09red
RIG-I-like receptor signaling pathway	KEGG PATHWAY	chx04622	6	74	0.770193	0.879785	102170408|100860996|102185959|102183188|102178438|102180248	http://www.genome.jp/kegg-bin/show_pathway?chx04622/chx:102170408%09red/chx:102180248%09red/chx:102183188%09red/chx:100860996%09red/chx:102185959%09red/chx:102178438%09red
Collecting duct acid secretion	KEGG PATHWAY	chx04966	2	28	0.784811	0.888627	102171404|102176937	http://www.genome.jp/kegg-bin/show_pathway?chx04966/chx:102171404%09red/chx:102176937%09red
Synaptic vesicle cycle	KEGG PATHWAY	chx04721	5	64	0.784887	0.888627	102181518|102191393|102171404|102191147|102176937	http://www.genome.jp/kegg-bin/show_pathway?chx04721/chx:102191147%09red/chx:102181518%09red/chx:102176937%09red/chx:102171404%09red/chx:102191393%09red
GABAergic synapse	KEGG PATHWAY	chx04727	7	87	0.787157	0.888627	102186068|102186081|100861246|102180965|102169841|100861292|102186243	http://www.genome.jp/kegg-bin/show_pathway?chx04727/chx:102186068%09red/chx:100861246%09red/chx:102186081%09red/chx:100861292%09red/chx:102169841%09red/chx:102186243%09red/chx:102180965%09red
Measles	KEGG PATHWAY	chx05162	11	134	0.806925	0.901984	102177599|102186154|100860816|102179673|102186695|102169621|102171521|102188710|102181578|102172758|102183188	http://www.genome.jp/kegg-bin/show_pathway?chx05162/chx:102186154%09red/chx:102179673%09red/chx:100860816%09red/chx:102181578%09red/chx:102183188%09red/chx:102172758%09red/chx:102188710%09red/chx:102177599%09red/chx:102186695%09red/chx:102169621%09red/chx:102171521%09red
Rap1 signaling pathway	KEGG PATHWAY	chx04015	18	211	0.812345	0.901984	102188710|102190820|100860957|100860996|102191742|102187410|102190168|102174268|102185860|102185051|102177682|102169966|102171226|102172758|102174487|100861386|102177831|100861303	http://www.genome.jp/kegg-bin/show_pathway?chx04015/chx:102174487%09red/chx:100861386%09red/chx:102191742%09red/chx:102190168%09red/chx:102190820%09red/chx:102187410%09red/chx:102172758%09red/chx:100860957%09red/chx:100860996%09red/chx:102188710%09red/chx:100861303%09red/chx:102185051%09red/chx:102185860%09red/chx:102177682%09red/chx:102174268%09red/chx:102169966%09red/chx:102177831%09red/chx:102…
Glyoxylate and dicarboxylate metabolism	KEGG PATHWAY	chx00630	2	30	0.814294	0.901984	102181903|102180992	http://www.genome.jp/kegg-bin/show_pathway?chx00630/chx:102180992%09red/chx:102181903%09red
Other types of O-glycan biosynthesis	KEGG PATHWAY	chx00514	2	30	0.814294	0.901984	102169449|100860927	http://www.genome.jp/kegg-bin/show_pathway?chx00514/chx:102169449%09red/chx:100860927%09red
Vascular smooth muscle contraction	KEGG PATHWAY	chx04270	10	124	0.814595	0.901984	102191660|102168967|102171409|102170394|100861292|102170858|102169966|102175216|102188141|102187595	http://www.genome.jp/kegg-bin/show_pathway?chx04270/chx:102168967%09red/chx:102191660%09red/chx:102170858%09red/chx:102170394%09red/chx:102175216%09red/chx:102188141%09red/chx:100861292%09red/chx:102187595%09red/chx:102169966%09red/chx:102171409%09red
Ribosome biogenesis in eukaryotes	KEGG PATHWAY	chx03008	6	79	0.817785	0.90206	102176450|102173679|102186192|102182095|102190464|102172640	http://www.genome.jp/kegg-bin/show_pathway?chx03008/chx:102186192%09red/chx:102172640%09red/chx:102182095%09red/chx:102173679%09red/chx:102190464%09red/chx:102176450%09red
Tyrosine metabolism	KEGG PATHWAY	chx00350	3	44	0.828276	0.904371	102180115|102171556|102181105	http://www.genome.jp/kegg-bin/show_pathway?chx00350/chx:102181105%09red/chx:102171556%09red/chx:102180115%09red
One carbon pool by folate	KEGG PATHWAY	chx00670	1	17	0.829267	0.904371	102191336	http://www.genome.jp/kegg-bin/show_pathway?chx00670/chx:102191336%09red
Glycosphingolipid biosynthesis - globo series	KEGG PATHWAY	chx00603	1	17	0.829267	0.904371	102180325	http://www.genome.jp/kegg-bin/show_pathway?chx00603/chx:102180325%09red
Endocrine and other factor-regulated calcium reabsorption	KEGG PATHWAY	chx04961	3	45	0.838939	0.909769	102189484|102168373|102169966	http://www.genome.jp/kegg-bin/show_pathway?chx04961/chx:102168373%09red/chx:102169966%09red/chx:102189484%09red
Pantothenate and CoA biosynthesis	KEGG PATHWAY	chx00770	1	18	0.845243	0.909769	102173569	http://www.genome.jp/kegg-bin/show_pathway?chx00770/chx:102173569%09red
Ubiquitin mediated proteolysis	KEGG PATHWAY	chx04120	11	140	0.845671	0.909769	102186998|102187112|102186543|102171806|100861089|102181994|102181216|102181578|102181564|102190674|102171442	http://www.genome.jp/kegg-bin/show_pathway?chx04120/chx:102186998%09red/chx:102181564%09red/chx:102190674%09red/chx:102181578%09red/chx:100861089%09red/chx:102181994%09red/chx:102187112%09red/chx:102171442%09red/chx:102186543%09red/chx:102171806%09red/chx:102181216%09red
Basal transcription factors	KEGG PATHWAY	chx03022	3	46	0.849024	0.909769	102191191|102172553|102173206	http://www.genome.jp/kegg-bin/show_pathway?chx03022/chx:102172553%09red/chx:102191191%09red/chx:102173206%09red
Insulin secretion	KEGG PATHWAY	chx04911	6	83	0.849957	0.909769	102170199|102169966|102185938|102183893|102168373|100861292	http://www.genome.jp/kegg-bin/show_pathway?chx04911/chx:102183893%09red/chx:102185938%09red/chx:100861292%09red/chx:102170199%09red/chx:102168373%09red/chx:102169966%09red
Glycosaminoglycan biosynthesis - chondroitin sulfate / dermatan sulfate	KEGG PATHWAY	chx00532	1	19	0.859724	0.916828	102168453	http://www.genome.jp/kegg-bin/show_pathway?chx00532/chx:102168453%09red
Insulin signaling pathway	KEGG PATHWAY	chx04910	10	135	0.880795	0.935844	102186998|102184858|102183003|102185660|102170408|102188710|100861301|102172758|102168356|102174453	http://www.genome.jp/kegg-bin/show_pathway?chx04910/chx:102186998%09red/chx:102183003%09red/chx:102170408%09red/chx:102168356%09red/chx:102174453%09red/chx:102172758%09red/chx:102188710%09red/chx:102184858%09red/chx:100861301%09red/chx:102185660%09red
Regulation of autophagy	KEGG PATHWAY	chx04140	2	37	0.890988	0.940707	102190847|100861246	http://www.genome.jp/kegg-bin/show_pathway?chx04140/chx:102190847%09red/chx:100861246%09red
Taste transduction	KEGG PATHWAY	chx04742	5	77	0.891881	0.940707	102186068|100861292|102185434|102169841|102178220	http://www.genome.jp/kegg-bin/show_pathway?chx04742/chx:102186068%09red/chx:102169841%09red/chx:102178220%09red/chx:102185434%09red/chx:100861292%09red
ABC transporters	KEGG PATHWAY	chx02010	4	65	0.896742	0.942394	102179446|102187702|102179626|102179197	http://www.genome.jp/kegg-bin/show_pathway?chx02010/chx:102187702%09red/chx:102179626%09red/chx:102179197%09red/chx:102179446%09red
Salivary secretion	KEGG PATHWAY	chx04970	6	91	0.900378	0.942787	102179249|102187815|102189554|102170858|102169966|102168373	http://www.genome.jp/kegg-bin/show_pathway?chx04970/chx:102187815%09red/chx:102170858%09red/chx:102189554%09red/chx:102168373%09red/chx:102169966%09red/chx:102179249%09red
Circadian entrainment	KEGG PATHWAY	chx04713	6	95	0.919604	0.955952	102171520|102186081|102187163|102169966|100861292|102169841	http://www.genome.jp/kegg-bin/show_pathway?chx04713/chx:102187163%09red/chx:100861292%09red/chx:102186081%09red/chx:102169841%09red/chx:102171520%09red/chx:102169966%09red
Drug metabolism - other enzymes	KEGG PATHWAY	chx00983	2	42	0.926468	0.955952	102188253|102182146	http://www.genome.jp/kegg-bin/show_pathway?chx00983/chx:102182146%09red/chx:102188253%09red
Phototransduction	KEGG PATHWAY	chx04744	1	26	0.929489	0.955952	102191474	http://www.genome.jp/kegg-bin/show_pathway?chx04744/chx:102191474%09red
Phenylalanine metabolism	KEGG PATHWAY	chx00360	1	26	0.929489	0.955952	102180115	http://www.genome.jp/kegg-bin/show_pathway?chx00360/chx:102180115%09red
Ascorbate and aldarate metabolism	KEGG PATHWAY	chx00053	1	26	0.929489	0.955952	102170543	http://www.genome.jp/kegg-bin/show_pathway?chx00053/chx:102170543%09red
Dorso-ventral axis formation	KEGG PATHWAY	chx04320	1	28	0.942072	0.965457	102185660	http://www.genome.jp/kegg-bin/show_pathway?chx04320/chx:102185660%09red
Fanconi anemia pathway	KEGG PATHWAY	chx03460	2	53	0.969962	0.987983	102170292|102187615	http://www.genome.jp/kegg-bin/show_pathway?chx03460/chx:102187615%09red/chx:102170292%09red
Primary immunodeficiency	KEGG PATHWAY	chx05340	1	35	0.97089	0.987983	102191104	http://www.genome.jp/kegg-bin/show_pathway?chx05340/chx:102191104%09red
Nicotine addiction	KEGG PATHWAY	chx05033	1	40	0.982195	0.993983	102186243	http://www.genome.jp/kegg-bin/show_pathway?chx05033/chx:102186243%09red
Porphyrin and chlorophyll metabolism	KEGG PATHWAY	chx00860	1	42	0.985374	0.993983	102189453	http://www.genome.jp/kegg-bin/show_pathway?chx00860/chx:102189453%09red
Neuroactive ligand-receptor interaction	KEGG PATHWAY	chx04080	19	295	0.987104	0.993983	102189288|102171427|102181742|102168263|102186699|102186068|102174145|102189775|102174848|102182455|102175860|102183611|102186243|102181834|102191372|102178657|100861318|102191504|102180987	http://www.genome.jp/kegg-bin/show_pathway?chx04080/chx:102168263%09red/chx:102175860%09red/chx:102186243%09red/chx:102182455%09red/chx:102191372%09red/chx:102183611%09red/chx:102186068%09red/chx:102178657%09red/chx:102181834%09red/chx:102174848%09red/chx:100861318%09red/chx:102189775%09red/chx:102191504%09red/chx:102189288%09red/chx:102186699%09red/chx:102171427%09red/chx:102174145%09red/chx:102…
Starch and sucrose metabolism	KEGG PATHWAY	chx00500	1	53	0.995043	0.998498	102168356	http://www.genome.jp/kegg-bin/show_pathway?chx00500/chx:102168356%09red
Olfactory transduction	KEGG PATHWAY	chx04740	7	1063	1	1	102177443|102191610|102178842|102189417|102185434|102179376|102181964	http://www.genome.jp/kegg-bin/show_pathway?chx04740/chx:102179376%09red/chx:102191610%09red/chx:102185434%09red/chx:102178842%09red/chx:102189417%09red/chx:102181964%09red/chx:102177443%09red
--------------------
#Term	Database	ID	Input number	Background number	P-Value	Corrected P-Value	Input	Hyperlink
--------------------
#Term	Database	ID	Input number	Background number	P-Value	Corrected P-Value	Input	Hyperlink
--------------------
