# Supplementary material for: Chi-miR-30b-5p inhibits dermal papilla cells proliferation by targeting CaMKIIδ gene in cashmere goat
Source: BMC Genomics. 2020 Jun 26;21:430. doi: 10.1186/s12864-020-06799-1 (PMC7318507; doi:10.1186/s12864-020-06799-1)
Supplement: Supplementary file 8 — Additional file 8. The information of primers. [file 12864_2020_6799_MOESM8_ESM.xlsx]

## Sheet: Sheet1
Additional file8 the information of primers
Stem-loop primers for reverse-transcribed miR-30b-5p and primers for RT-qPCR
Primer name( F: forward, R:reverse)	Sequence (5′ to 3′)
miR-30b-5p RT stem-loop primer	gtcgtatccagtgcagggtccgaggtattcgcactggatacgacAGCTGAGT
miR-30b-5p-F	GGCGTGTAAACATCCTACACTC
miR-30b-5p-R	GTGCAGGGTCCGAGGT
Goat-U6-F	CTCGCTTCGGCAGCACA
Goat-U6-R	AACGCTTCACGAATTTGCGT
CaMKIIδ-F	TTAGCCATAGAAGTCCAAGG
CaMKIIδ-R	ACCAGTAGAATGTAGAGGATG
Hunan-U6-F	CTCGCTTCGGCAGCACA
Hunan-U6-R	AACGCTTCACGAATTTGCGT
β-ACTIN-F	TGAACCCCAAAGCCAACC
β-ACTIN-R	AGAGGCGTACAGGGACAGCA
Note: The nucleotides in lowercase indicate the stem-loop sequence.
Primers for the 3’UTR of predicted targets of miR-30b-5p
Primer name( F: forward, R:reverse)	Sequence (5′ to 3′)	restriction enzyme
FRS2-3’UTR-F	CCGctcgagCCTTTGGTGTTTGGGATG	XhoI
FRS2-3’UTR-R	ATTTgcggccgcGTCTCTTCCTCGTCATAGC	NotI
FZD3-3’UTR-F	CCGctcgagCTTGTTCGCACTCGCATT	XhoI
FZD3-3’UTR-R	ATTTgcggccgcCTTCACAGCAGGACTAATCAT	NotI
CaMKIIδ-3’UTR-F	ggtctcatcgagGGCCTGAAAACCATTCAC	BsaI
CaMKIIδ-3’UTR-R	ATTTgcggccgcGTTGTGGTGGAAAGAACAAATC	NotI
Note: The nucleotides in lowercase indicate the restriction enzyme sites. “CCG” and “ATTT” in bold represent the protective nucleotides
